# Supplementary material for: Dichloridobis(2-methoxy­dibenzo[c,e][1,2]oxaphospho­rine-κP)platinum(II) trichloro­methane solvate
Source: Acta Crystallogr Sect E Struct Rep Online. 2009 Feb 28;65(Pt 3):m347–8. doi: 10.1107/S1600536809006643 (PMC2968428; doi:10.1107/S1600536809006643)
Supplement: Supplementary file 2 [file e-65-0m347-Isup2.hkl]

# 
# h,k,l, Fc-squared, Fo-squared, sigma(Fo-squared) and status flag 
# 
data_I
_shelx_title ' CI2765         P -1         R = 0.05' 
_shelx_refln_list_code          4 
_shelx_F_calc_maximum      328.20 
_exptl_crystal_F_000       820.00 
_reflns_d_resolution_high  0.8300 
 
loop_ 
 _symmetry_equiv_pos_as_xyz 
 'x, y, z' 
 '-x, -y, -z' 
 
_cell_length_a    10.1860 
_cell_length_b    13.0200 
_cell_length_c    13.5100 
_cell_angle_alpha  62.402 
_cell_angle_beta   83.128 
_cell_angle_gamma  67.456 
 
_shelx_F_squared_multiplier     1.000 
 
loop_ 
 _refln_index_h 
 _refln_index_k 
 _refln_index_l 
 _refln_F_squared_calc 
 _refln_F_squared_meas 
 _refln_F_squared_sigma 
 _refln_observed_status 
   2   0   0     6384.69     6457.70    182.17 o 
   3   0   0     7570.76     6986.31    231.61 o 
   4   0   0     2791.36     3030.75    124.21 o 
   5   0   0      620.02      946.63     64.31 o 
   6   0   0      210.88       37.55     12.77 o 
   7   0   0      873.97      994.93     57.45 o 
   8   0   0     1558.29     1599.38     96.50 o 
   9   0   0      534.32      421.46     54.90 o 
  10   0   0     2030.21     1672.06     99.40 o 
  11   0   0      977.11      649.94     68.97 o 
 -10   1   0     4157.17     3201.56    344.49 o 
  -9   1   0     1751.28     1469.60    233.27 o 
  -8   1   0     2492.62     2418.63    227.94 o 
  -7   1   0        5.43       41.54     23.55 o 
  -6   1   0       75.58      161.94     18.24 o 
  -5   1   0     3760.95     3063.28    113.92 o 
  -4   1   0     6049.26     5017.44    177.52 o 
  -3   1   0    12644.45    13374.67    462.79 o 
  -2   1   0    29523.49    28749.14   1490.78 o 
  -1   1   0     6057.05     6801.29    279.98 o 
   2   1   0    30802.89    30314.63   1479.36 o 
   3   1   0      470.27      663.96     45.75 o 
   4   1   0     8175.43     7131.77    238.70 o 
   5   1   0     6710.83     6381.90    228.82 o 
   6   1   0      145.13      370.23     26.95 o 
   7   1   0      149.34       43.86     16.19 o 
   8   1   0      197.32      131.36     36.51 o 
   9   1   0      789.05      709.25    113.17 o 
  10   1   0     2405.93     2058.13    288.54 o 
  11   1   0     2449.50     2071.20    260.70 o 
 -10   2   0     2853.25     2300.54    353.62 o 
  -9   2   0     2732.22     2544.06    192.48 o 
  -8   2   0     2156.72     1939.10    217.73 o 
  -7   2   0       35.74        0.00     19.61 o 
  -6   2   0      276.21      225.56     45.69 o 
  -5   2   0      484.55      555.14     36.62 o 
  -4   2   0     4673.90     5714.52    192.36 o 
  -3   2   0    11010.10    10272.54    356.77 o 
  -2   2   0      706.55      934.54     48.18 o 
  -1   2   0     2026.07     1961.95    231.96 o 
   0   2   0    28482.83    25491.72   1112.52 o 
   1   2   0    31068.50    23978.00   3819.94 o 
   2   2   0      298.30      352.14     25.38 o 
   3   2   0     1681.06     1511.76     76.82 o 
   4   2   0     1043.56     1300.59     60.91 o 
   5   2   0      106.24       31.05     19.36 o 
   6   2   0       19.49       13.59     11.43 o 
   7   2   0       28.55       37.80     16.58 o 
   8   2   0      187.86      281.51     49.56 o 
   9   2   0     3328.28     3254.63    166.05 o 
  10   2   0     2236.67     1908.77    121.00 o 
  11   2   0     4539.07     4068.18    433.50 o 
 -10   3   0     1631.26     1177.29    163.54 o 
  -9   3   0     2994.68     2608.46    198.11 o 
  -8   3   0      473.67      387.67     55.34 o 
  -7   3   0      997.36      842.43    119.13 o 
  -6   3   0        3.74       47.76     31.62 o 
  -5   3   0      489.42      448.12     34.35 o 
  -4   3   0     2811.15     2760.22    136.56 o 
  -3   3   0     9548.41     9454.18    480.92 o 
  -2   3   0    13454.81    11772.14    418.33 o 
  -1   3   0     3853.37     4067.69    135.30 o 
   0   3   0     3767.01     4160.77    221.38 o 
   1   3   0    37289.53    50218.04   4346.96 o 
   2   3   0      665.67      839.35    102.91 o 
   3   3   0     3940.93     4034.52    154.98 o 
   4   3   0     3936.10     3368.34    131.09 o 
   5   3   0     1852.85     1454.63     85.37 o 
   6   3   0        7.17       61.09     14.17 o 
   7   3   0     1362.47     1692.75     84.12 o 
   8   3   0      196.50      219.61     57.55 o 
   9   3   0     4505.01     5184.75    207.70 o 
  10   3   0     1727.57     1932.05     99.82 o 
  11   3   0     6401.13     6418.35    565.87 o 
  12   3   0     5316.47     1596.16    657.14 o 
  -9   4   0     1619.71     1604.10    223.95 o 
  -8   4   0      317.10      125.36     45.13 o 
  -7   4   0      416.52      187.23     20.86 o 
  -6   4   0     1293.86     1108.48     94.34 o 
  -5   4   0      381.71      278.03     30.91 o 
  -4   4   0     1666.83     1762.36    111.01 o 
  -3   4   0     3676.76     3199.77    214.48 o 
  -2   4   0     1242.50     1168.23    195.69 o 
  -1   4   0     5863.39     4456.56    323.32 o 
   0   4   0     5545.58     5924.61    219.23 o 
   1   4   0    73154.08    84022.34   6785.48 o 
   2   4   0    19147.96    16321.02    637.98 o 
   3   4   0    11281.22    12450.13    873.96 o 
   4   4   0     3637.53     4795.41    336.56 o 
   5   4   0     2567.44     3123.56    164.81 o 
   6   4   0        1.54       14.64     14.33 o 
   7   4   0     3204.58     2860.02    138.45 o 
   8   4   0     1115.58     1438.99     86.88 o 
   9   4   0     3178.12     3337.13    180.65 o 
  10   4   0     1786.15     1939.99    103.21 o 
  11   4   0     2775.59     3173.68    453.83 o 
  12   4   0     2912.17     2219.63    387.94 o 
  -8   5   0      817.72      805.34     82.13 o 
  -7   5   0      398.90      323.74     88.12 o 
  -6   5   0      560.72      468.92     74.86 o 
  -5   5   0      251.48       91.34     22.81 o 
  -4   5   0     3090.14     3201.85    154.77 o 
  -3   5   0     5910.37     5960.87    237.14 o 
  -2   5   0    12873.46    11603.65    507.08 o 
  -1   5   0    17319.50    17859.16    755.79 o 
   0   5   0     9696.65     6178.97    454.60 o 
   1   5   0    28747.13    33511.95   2234.88 o 
   2   5   0    30360.99    30585.65   1691.30 o 
   3   5   0    23544.57    23354.84    994.43 o 
   4   5   0     3684.99     3563.46    199.27 o 
   5   5   0      934.71      859.45     74.92 o 
   6   5   0     1029.51      983.20     67.86 o 
   7   5   0      542.41      536.19     47.29 o 
   8   5   0     1515.41     1509.00     95.70 o 
   9   5   0     1397.19     1634.13    142.24 o 
  10   5   0     1876.51     2189.54    182.78 o 
  11   5   0      789.08      681.87    130.00 o 
  12   5   0     2246.04     1740.88    849.94 o 
  -8   6   0      692.37      959.98    172.14 o 
  -7   6   0      257.63      161.84     49.92 o 
  -6   6   0        3.27       11.14     20.52 o 
  -5   6   0      790.97      743.58     64.83 o 
  -4   6   0     1697.83     1611.10    101.46 o 
  -3   6   0     4480.18     4429.78    215.65 o 
  -2   6   0    14837.60    14752.57    716.36 o 
  -1   6   0    10977.21    10355.92    384.25 o 
   0   6   0    10885.74    11081.40    389.52 o 
   1   6   0    12351.91    14898.42   1060.71 o 
   2   6   0    33324.32    31240.32   1756.75 o 
   3   6   0     3562.87     3989.51    277.59 o 
   4   6   0     2249.89     1810.03     99.63 o 
   5   6   0     1238.38      901.45    180.10 o 
   6   6   0       36.80        0.00     32.91 o 
   7   6   0       15.32       64.88     33.49 o 
   8   6   0       48.64      124.57     55.28 o 
   9   6   0      576.40      891.92    194.97 o 
  10   6   0     2946.29     4085.82    312.11 o 
  11   6   0      404.25      429.72    135.59 o 
  12   6   0     1661.83     1747.32    330.37 o 
  -7   7   0        3.22       87.55     29.37 o 
  -6   7   0       12.78        6.58     15.81 o 
  -5   7   0      651.50      313.63     83.00 o 
  -4   7   0     1476.26     1446.17     89.46 o 
  -3   7   0     5799.54     6029.64    291.75 o 
  -2   7   0     9073.37     9556.71    483.59 o 
  -1   7   0    11846.21    12520.57    513.05 o 
   0   7   0    14274.60    12715.49    591.90 o 
   1   7   0      429.93      476.50     41.35 o 
   2   7   0     6043.10     6468.40    237.84 o 
   3   7   0     1512.61     1129.26     64.01 o 
   4   7   0     1864.63     1654.17     87.00 o 
   5   7   0       68.31       29.21     22.94 o 
   6   7   0      832.03     1017.69     81.27 o 
   7   7   0       79.33        2.86     39.43 o 
   8   7   0     3820.82     3950.91    343.56 o 
   9   7   0      712.56      814.14    140.89 o 
  10   7   0     2227.82     2062.15    215.66 o 
  11   7   0     1374.92     1223.05    176.75 o 
  12   7   0     1799.74     1724.80    243.92 o 
  -6   8   0        7.23       25.36     29.48 o 
  -5   8   0     1287.77     1148.33    192.43 o 
  -4   8   0       71.47       35.77     22.81 o 
  -3   8   0     1040.34     1111.09     80.22 o 
  -2   8   0     6199.08     6186.58    417.55 o 
  -1   8   0     6170.96     6390.74    370.17 o 
   0   8   0     5052.36     6461.55    507.86 o 
   1   8   0     2535.63     2238.10    226.53 o 
   2   8   0     3896.30     3518.15    174.13 o 
   3   8   0     1508.13     1758.43    109.79 o 
   4   8   0     6231.25     5960.32    252.65 o 
   5   8   0     2254.18     2372.95    128.55 o 
   6   8   0       82.32        7.53     18.90 o 
   7   8   0      172.92      105.80     33.35 o 
   8   8   0     2792.99     2960.65    184.03 o 
   9   8   0     3327.17     3538.11    216.49 o 
  10   8   0     5045.97     5411.84    397.55 o 
  11   8   0     2398.68     2921.13    325.85 o 
  -5   9   0      239.13      108.07     35.23 o 
  -4   9   0      156.40      168.05     50.99 o 
  -3   9   0      404.83      272.58     53.01 o 
  -2   9   0      836.89     1525.04    157.39 o 
  -1   9   0     5028.77     7121.55    666.44 o 
   0   9   0     8563.88     8820.31    412.62 o 
   1   9   0     2336.03     2559.70    142.37 o 
   2   9   0     1081.51     1114.76     92.80 o 
   3   9   0     4210.60     3969.12    224.01 o 
   4   9   0     1320.66     1353.49     99.21 o 
   5   9   0     1343.02     1372.68     88.49 o 
   6   9   0      544.48      594.11     63.96 o 
   7   9   0       41.75      138.86     34.48 o 
   8   9   0     1483.43     2020.49    420.79 o 
   9   9   0     4132.06     3912.52    414.91 o 
  10   9   0     3929.10     4191.33    358.69 o 
  11   9   0     4021.06     4656.57    429.99 o 
  -4  10   0      531.42      436.19    108.46 o 
  -3  10   0      549.10      528.38     88.67 o 
  -2  10   0     1476.58     1683.57    138.56 o 
  -1  10   0     3237.17     3568.13    234.83 o 
   0  10   0     3625.42     5032.95    273.58 o 
   1  10   0     7885.22     8489.68    402.02 o 
   2  10   0     4689.40     4440.53    183.29 o 
   3  10   0     4451.62     4494.13    211.94 o 
   4  10   0     1885.02     1956.84    141.79 o 
   5  10   0     1518.67     1326.77    109.58 o 
   6  10   0      191.31      226.24     47.06 o 
   7  10   0      126.73       57.14     35.08 o 
   8  10   0      350.91      360.99     62.43 o 
   9  10   0     3928.34     3799.46    273.04 o 
  10  10   0     3356.79     3602.80    336.38 o 
  11  10   0     4009.06     4105.26    448.02 o 
  -3  11   0      512.07      708.31    100.16 o 
  -2  11   0     1469.83     1969.23    208.73 o 
  -1  11   0     4049.79     5122.94    349.39 o 
   0  11   0     6072.76     6684.01    335.64 o 
   1  11   0    12252.76    13433.01    727.07 o 
   2  11   0     5601.48     6135.29    343.60 o 
   3  11   0     2619.30     2437.51    170.10 o 
   4  11   0      197.77      176.39     35.89 o 
   5  11   0      342.89      386.66     66.75 o 
   6  11   0        3.34        0.00     37.43 o 
   7  11   0       48.38      111.22     39.06 o 
   8  11   0       20.31        0.00     23.49 o 
   9  11   0      747.12      722.22     88.86 o 
  10  11   0     1072.82      974.68    117.68 o 
  -1  12   0     3457.66     4147.52    324.05 o 
   0  12   0     4546.92     5328.33    312.33 o 
   1  12   0     4196.37     4781.65    293.93 o 
   2  12   0     2089.91     2141.51    156.45 o 
   3  12   0     1684.52     1744.49    143.64 o 
   4  12   0      463.89      508.24     80.22 o 
   5  12   0      377.04      393.55     48.59 o 
   6  12   0      370.62      303.07     60.22 o 
   7  12   0        3.86        0.00     35.39 o 
   8  12   0       24.14       25.02     38.54 o 
   9  12   0      264.36      144.51     58.00 o 
   1  13   0     3913.54     4475.32    308.40 o 
   2  13   0     3664.85     4224.89    285.91 o 
   3  13   0      672.11      736.34     76.79 o 
   4  13   0      340.24      261.21     64.33 o 
   5  13   0      180.96      162.07     57.44 o 
   6  13   0      130.31       86.61     35.35 o 
   7  13   0      141.46      121.23     47.09 o 
   8  13   0       53.89       69.34     42.12 o 
  -7 -13   1     2706.59     2481.14    208.40 o 
  -6 -13   1     3376.19     3294.24    266.60 o 
  -5 -13   1      354.13      276.22     56.43 o 
  -4 -13   1      380.35      309.84     64.75 o 
  -3 -13   1      306.23      253.31     61.64 o 
  -2 -13   1       57.37       92.63     34.13 o 
  -8 -12   1     1659.56     1500.91    157.48 o 
  -7 -12   1     2288.87     2281.23    181.66 o 
  -6 -12   1     2932.36     2839.89    187.38 o 
  -5 -12   1      905.06      883.74    101.37 o 
  -4 -12   1      361.40      333.13     57.92 o 
  -3 -12   1      435.42      579.60     72.75 o 
  -2 -12   1      357.62      377.61     60.33 o 
  -1 -12   1      159.19       49.36     32.68 o 
   0 -12   1       89.30      134.61     35.72 o 
   1 -12   1       81.09       65.63     43.78 o 
 -10 -11   1     1274.96     1182.25    125.41 o 
  -9 -11   1     1421.63     1166.53    143.41 o 
  -8 -11   1     1801.66     1774.66    169.48 o 
  -7 -11   1     4421.52     4042.52    222.60 o 
  -6 -11   1     6781.57     6571.58    405.42 o 
  -5 -11   1     4158.34     4151.22    270.52 o 
  -4 -11   1      733.58      754.31     88.92 o 
  -3 -11   1     1675.44     1398.48    105.09 o 
  -2 -11   1       93.09       78.27     30.48 o 
  -1 -11   1        7.91        0.00     24.87 o 
   0 -11   1       39.00       21.05     22.41 o 
   1 -11   1      343.94      606.16     85.57 o 
   2 -11   1      562.85      773.72     89.19 o 
 -10 -10   1     1321.77     1023.58    248.35 o 
  -9 -10   1     1515.48     1473.12    141.95 o 
  -8 -10   1     1108.02      999.22     83.60 o 
  -7 -10   1     7109.14     7005.59    390.37 o 
  -6 -10   1    10020.46     8934.52    529.79 o 
  -5 -10   1    10176.36     9312.17    460.72 o 
  -4 -10   1     3140.75     3122.71    205.06 o 
  -3 -10   1     2836.91     3271.83    204.28 o 
  -2 -10   1     2217.31     2241.39    153.15 o 
  -1 -10   1     1102.83     1196.15     91.85 o 
   0 -10   1       20.78       43.02     24.49 o 
   1 -10   1     1178.04     1382.82     98.89 o 
   2 -10   1      481.07      492.08     59.46 o 
   3 -10   1     2259.36     2476.89    184.29 o 
   4 -10   1     1662.20     2032.80    336.25 o 
 -11  -9   1      234.73      339.31    107.62 o 
 -10  -9   1     1467.32     1717.41    240.17 o 
  -9  -9   1     4817.61     4925.92    358.18 o 
  -8  -9   1     2434.74     2533.32    169.07 o 
  -7  -9   1     5603.53     4987.71    266.01 o 
  -6  -9   1    10428.57    10048.52    516.09 o 
  -5  -9   1    12741.98    12358.86    654.54 o 
  -4  -9   1     2126.46     2135.39    121.72 o 
  -3  -9   1     1277.00     1060.60     92.14 o 
  -2  -9   1     1372.07     1307.11     91.50 o 
  -1  -9   1        3.78        0.00     19.41 o 
   0  -9   1       19.20        0.00     23.63 o 
   1  -9   1      559.31      707.00     95.53 o 
   2  -9   1      795.79     1287.71    104.24 o 
   3  -9   1      462.29      494.03     60.97 o 
   4  -9   1      719.51      809.20     83.84 o 
   5  -9   1     1496.75     1522.46    237.66 o 
 -11  -8   1      990.39     1074.21    176.90 o 
 -10  -8   1     2665.97     2613.21    258.18 o 
  -9  -8   1     6477.94     5859.87    681.00 o 
  -8  -8   1     6846.16     5516.95    869.97 o 
  -7  -8   1     3434.90     3016.78    646.28 o 
  -6  -8   1     3545.94     3209.09    173.40 o 
  -5  -8   1    10439.93     9307.88    442.74 o 
  -4  -8   1     5639.86     5172.63    261.39 o 
  -3  -8   1      566.20     1073.93     77.23 o 
  -2  -8   1      721.84     1054.21     55.32 o 
  -1  -8   1      350.04      496.99     45.62 o 
   0  -8   1      282.96      228.08     35.17 o 
   1  -8   1      925.60     1167.56     88.14 o 
   2  -8   1      758.02      822.23     76.58 o 
   3  -8   1      811.86      834.96    139.01 o 
   4  -8   1     3183.66     3526.51    369.33 o 
   5  -8   1     2845.43     2624.50    218.22 o 
   6  -8   1     3695.03     5000.25    686.43 o 
 -11  -7   1      971.13     1240.26    133.78 o 
 -10  -7   1     2086.86     3605.84    694.53 o 
  -9  -7   1     7267.48     6921.62    464.29 o 
  -8  -7   1     5798.37     5731.20    284.72 o 
  -7  -7   1     1598.48     1457.63    131.15 o 
  -6  -7   1     5676.80     6060.20    418.13 o 
  -5  -7   1     5443.99     6578.10    538.31 o 
  -4  -7   1     5356.05     5556.32    288.09 o 
  -3  -7   1     1589.66     1545.52     80.63 o 
  -2  -7   1      647.57      758.13     59.03 o 
  -1  -7   1      354.63      555.90    104.34 o 
   0  -7   1      490.44      772.59     70.97 o 
   1  -7   1      265.52      388.45     62.42 o 
   2  -7   1     1934.60     2407.10    117.30 o 
   3  -7   1     1793.13     2005.26    134.44 o 
   4  -7   1     2696.10     3315.31    222.36 o 
   5  -7   1     4182.01     4951.36    456.90 o 
   6  -7   1     8392.23     6102.73   1446.75 o 
   7  -7   1     3891.70     4781.51    555.32 o 
 -12  -6   1      612.56      589.25     94.67 o 
 -11  -6   1     1342.71     1144.12    248.72 o 
 -10  -6   1     1180.82     1039.99    163.04 o 
  -9  -6   1     3378.27     3545.74    206.33 o 
  -8  -6   1     5554.75     5244.91    268.84 o 
  -7  -6   1     1548.04     1697.62    105.21 o 
  -6  -6   1      994.20      904.10     73.53 o 
  -5  -6   1     5570.54     5238.73    326.70 o 
  -4  -6   1    12832.94    14024.15    830.21 o 
  -3  -6   1      685.46      527.35     43.32 o 
  -2  -6   1     3590.74     3492.37    144.35 o 
  -1  -6   1     3601.39     3213.64    132.23 o 
   0  -6   1     1096.55      905.13     52.91 o 
   1  -6   1     3584.08     3840.08    143.51 o 
   2  -6   1     7515.99     8947.03    908.18 o 
   3  -6   1     5457.77     5136.92    231.62 o 
   4  -6   1     6381.83     6897.23    448.80 o 
   5  -6   1     4480.40     4185.72    356.57 o 
   6  -6   1     3883.47     3190.18    421.41 o 
   7  -6   1     4273.38     3819.52   1093.70 o 
 -12  -5   1      150.57        9.79     45.16 o 
 -11  -5   1      764.45      880.13    200.93 o 
 -10  -5   1      688.67      926.83     83.95 o 
  -9  -5   1      791.57      877.52     72.98 o 
  -8  -5   1     8421.87     8843.48    469.34 o 
  -7  -5   1    13141.54    12090.04    531.58 o 
  -6  -5   1     8798.59     8709.64    379.45 o 
  -5  -5   1     7214.61     7333.93    300.03 o 
  -4  -5   1    10008.32     9557.43    406.97 o 
  -3  -5   1     3739.87     4002.80    375.54 o 
  -2  -5   1      440.87      699.52    102.15 o 
  -1  -5   1     1579.11     2886.22    251.08 o 
   0  -5   1      561.16      615.87     80.50 o 
   1  -5   1      838.79      700.12     54.62 o 
   2  -5   1     8225.15     7647.43    295.19 o 
   3  -5   1    10349.53    10665.11    451.53 o 
   4  -5   1     2913.64     2958.30    127.64 o 
   5  -5   1     2587.78     3230.44    209.69 o 
   6  -5   1     4365.62     3602.19    570.47 o 
   7  -5   1     6371.13     4547.87    726.35 o 
   8  -5   1      555.39      631.51    125.38 o 
 -12  -4   1      187.95      107.96     25.11 o 
 -11  -4   1     1183.43      936.05    300.81 o 
 -10  -4   1     1089.74     1003.65     90.46 o 
  -9  -4   1     2770.88     3269.34    175.67 o 
  -8  -4   1    11279.68    11448.46    534.40 o 
  -7  -4   1    11776.19    12379.00    632.04 o 
  -6  -4   1     7916.34     7518.43    318.08 o 
  -5  -4   1    10142.05     9167.44    377.75 o 
  -4  -4   1    10030.17     9652.79    344.23 o 
  -3  -4   1     7955.92     7413.52    316.02 o 
  -2  -4   1     1301.78     1181.66     99.68 o 
  -1  -4   1     6857.32     5564.13    238.76 o 
   0  -4   1       50.96       27.54     13.47 o 
   1  -4   1      930.40      749.28    101.52 o 
   2  -4   1     4716.99     4615.46    207.79 o 
   3  -4   1    11391.36    11412.93    418.45 o 
   4  -4   1     7605.80     8562.77    346.74 o 
   5  -4   1     1854.32     1720.56    116.82 o 
   6  -4   1      131.96       60.99     15.07 o 
   7  -4   1     3210.42     2776.65    341.92 o 
   8  -4   1     2421.12     1430.79    240.95 o 
   9  -4   1      806.49      751.20    155.29 o 
 -11  -3   1      847.65      441.45    154.89 o 
 -10  -3   1     1921.21     2124.95    126.15 o 
  -9  -3   1     3471.18     3677.95    182.69 o 
  -8  -3   1    10290.78    12257.79    571.77 o 
  -7  -3   1    25255.31    24855.78   1346.28 o 
  -6  -3   1    18825.68    18456.51    840.52 o 
  -5  -3   1     7735.75     8207.25    353.30 o 
  -4  -3   1    10187.49    10356.04    444.86 o 
  -3  -3   1     8989.41     8396.08    272.29 o 
  -2  -3   1       34.22       84.39     20.46 o 
  -1  -3   1      728.43     1090.68     89.16 o 
   0  -3   1       66.20      140.91     26.94 o 
   1  -3   1     1886.65     1702.27    127.28 o 
   2  -3   1     3528.44     4814.86    341.68 o 
   3  -3   1     4384.75     4665.32    178.26 o 
   4  -3   1     3364.36     3120.15     97.87 o 
   5  -3   1     2025.50     2322.26    104.35 o 
   6  -3   1      837.10      633.94     62.30 o 
   7  -3   1     4010.58     3686.50    290.97 o 
   8  -3   1     5065.91     4384.28    496.79 o 
   9  -3   1     1255.26     1135.30    283.58 o 
 -11  -2   1      509.54      304.05     83.87 o 
 -10  -2   1     2385.92     2218.88    219.35 o 
  -9  -2   1     4580.36     5025.12    226.19 o 
  -8  -2   1     6922.24     7282.32    312.21 o 
  -7  -2   1    14573.30    16546.55    744.72 o 
  -6  -2   1    12199.04    11884.83    482.38 o 
  -5  -2   1     3591.45     3100.67    134.22 o 
  -4  -2   1     1054.36     1104.49     50.28 o 
  -3  -2   1     4448.14     4377.37    164.30 o 
  -2  -2   1     2058.53     2656.95    125.91 o 
  -1  -2   1     1176.72      796.51     46.88 o 
   0  -2   1    16079.58    15377.78    914.76 o 
   1  -2   1     1366.64     1757.99    108.46 o 
   2  -2   1     1322.33     1195.85     98.05 o 
   3  -2   1     5915.64     6532.33    388.18 o 
   4  -2   1    14533.48    14441.30    524.08 o 
   5  -2   1     7320.44     6147.46    365.49 o 
   6  -2   1     5788.02     5474.07    457.11 o 
   7  -2   1     5170.19     5189.49    466.37 o 
   8  -2   1     8977.47     9064.38    915.87 o 
   9  -2   1     1281.66     1062.35    110.91 o 
  10  -2   1      578.40      375.10     62.34 o 
 -11  -1   1     1154.37      642.50    130.33 o 
 -10  -1   1     1096.66     1125.98    183.16 o 
  -9  -1   1      402.12      546.33     67.86 o 
  -8  -1   1      953.10     1275.29     68.97 o 
  -7  -1   1     7132.03     7241.05    277.64 o 
  -6  -1   1    11477.29    12445.19    488.28 o 
  -5  -1   1     3431.16     3259.14    133.61 o 
  -4  -1   1     1486.08     1050.57     54.83 o 
  -3  -1   1     3199.73     2909.31    110.59 o 
  -2  -1   1     5628.12     5116.31    180.03 o 
  -1  -1   1       26.16       48.51     10.49 o 
   0  -1   1      769.77      869.83     36.22 o 
   1  -1   1    16653.86    15537.37   1124.05 o 
   2  -1   1     3864.08     3929.14    143.47 o 
   3  -1   1    17489.42    16782.73    634.42 o 
   4  -1   1    19608.01    19091.19    835.05 o 
   5  -1   1    14475.89    14697.75    852.57 o 
   6  -1   1     9847.18     8652.02    638.14 o 
   7  -1   1     2375.33     2306.92    212.11 o 
   8  -1   1     9230.91     8147.20   1256.70 o 
   9  -1   1     1760.04     1679.05    243.40 o 
  10  -1   1      637.98      500.26     65.53 o 
 -11   0   1      950.02      622.26    101.63 o 
 -10   0   1     1948.31     1875.69    111.30 o 
  -9   0   1     1790.69     1726.92     92.69 o 
  -8   0   1      620.52      495.75     49.40 o 
  -7   0   1     2836.79     3472.26    131.84 o 
  -6   0   1    10764.98    10356.40    399.08 o 
  -5   0   1    16519.11    17519.21    757.79 o 
  -4   0   1     6521.53     7645.50    290.20 o 
  -3   0   1      869.92      711.57     34.69 o 
  -2   0   1      402.78      616.09     34.93 o 
   2   0   1    13120.48    12077.52    427.88 o 
   3   0   1    26890.36    28033.43   1372.04 o 
   4   0   1    37358.02    40396.56   2247.23 o 
   5   0   1    37263.34    32317.84   1867.96 o 
   6   0   1    11674.20    12418.69    517.31 o 
   7   0   1     1304.37     1237.90     82.09 o 
   8   0   1     4877.26     5100.11    480.88 o 
   9   0   1     3940.03     3515.94    513.36 o 
  10   0   1      661.79      330.22     71.28 o 
  11   0   1       37.76       48.53     30.16 o 
 -11   1   1      973.28      649.83     92.94 o 
 -10   1   1     1939.89     1647.36    272.44 o 
  -9   1   1     2171.93     2022.46    112.29 o 
  -8   1   1     2457.11     2719.99    143.06 o 
  -7   1   1     3488.57     3261.31    132.29 o 
  -6   1   1    11748.67    13147.49    536.40 o 
  -5   1   1    27715.53    28475.72   1412.48 o 
  -4   1   1    12201.04    10745.90    413.71 o 
  -3   1   1     3542.71     3875.88    123.90 o 
  -2   1   1     2192.66     2255.93     97.37 o 
  -1   1   1       21.62      144.84     13.55 o 
   2   1   1     4465.01     4476.85    135.19 o 
   3   1   1     9809.01     8300.49    287.77 o 
   4   1   1    20804.10    20985.17    952.04 o 
   5   1   1    22181.02    25520.82   1349.78 o 
   6   1   1     6700.39     5944.58    219.90 o 
   7   1   1     1447.13     1517.83     83.17 o 
   8   1   1      431.90      424.12     34.41 o 
   9   1   1     3498.68     3700.10    339.80 o 
  10   1   1      841.00      592.98     47.84 o 
  11   1   1      539.97      215.60     69.23 o 
 -10   2   1     2366.54     1817.84    243.80 o 
  -9   2   1     3297.99     2889.29    320.77 o 
  -8   2   1     4998.54     4575.52    359.02 o 
  -7   2   1     6464.61     6885.94    360.08 o 
  -6   2   1    14150.06    12800.92    627.98 o 
  -5   2   1    21463.82    20711.62    918.75 o 
  -4   2   1    15239.56    16917.99    709.65 o 
  -3   2   1     6337.73     5902.11    201.76 o 
  -2   2   1     1783.96     1495.32     58.20 o 
  -1   2   1        5.92       22.90     11.72 o 
   0   2   1      482.26      406.42     23.60 o 
   1   2   1       72.59      140.61     15.54 o 
   2   2   1     3135.23     3078.75    106.75 o 
   3   2   1      133.18      281.71     66.25 o 
   4   2   1     1179.20      929.02     47.44 o 
   5   2   1     8336.60     6911.90    266.61 o 
   6   2   1     6907.38     7993.94    290.79 o 
   7   2   1     3482.69     3762.01    131.09 o 
   8   2   1      344.78      576.51     63.14 o 
   9   2   1     4668.34     5295.54    243.21 o 
  10   2   1      530.87      517.52     79.91 o 
  11   2   1      242.81       77.81     19.47 o 
 -10   3   1     1382.87     1130.27    104.44 o 
  -9   3   1     3045.57     2282.41    302.48 o 
  -8   3   1     3876.16     3701.36    280.45 o 
  -7   3   1     5046.70     4240.07    213.04 o 
  -6   3   1     8023.81     8420.47    387.31 o 
  -5   3   1     8327.38     8106.18    408.16 o 
  -4   3   1     8617.09     7765.49    282.24 o 
  -3   3   1     2346.54     2991.43    218.21 o 
  -2   3   1     2914.19     2347.13    121.02 o 
  -1   3   1     8895.22     8787.57    491.72 o 
   0   3   1     4123.90     5501.14    288.29 o 
   1   3   1      521.25      395.02     30.92 o 
   2   3   1     6710.97     7510.39    564.54 o 
   3   3   1     1490.24      954.44     54.63 o 
   4   3   1     4052.51     4326.43    178.91 o 
   5   3   1     7237.39     8672.28    350.60 o 
   6   3   1    11844.77    10996.41    435.88 o 
   7   3   1     9956.90    10420.94    383.03 o 
   8   3   1     1060.16     1060.47     64.10 o 
   9   3   1     3810.74     4154.62    168.72 o 
  10   3   1     1688.79     1919.41    172.95 o 
  11   3   1      128.10       11.97     30.46 o 
  12   3   1       99.21       40.08     50.76 o 
  -9   4   1     2263.67     2188.26    149.82 o 
  -8   4   1     3393.37     3007.19    277.52 o 
  -7   4   1     1851.99     1803.21    162.18 o 
  -6   4   1      595.70      339.59     34.88 o 
  -5   4   1     1918.03     2001.27    123.88 o 
  -4   4   1     7169.01     6989.81    321.96 o 
  -3   4   1     1680.98     1172.83     88.84 o 
  -2   4   1       51.17        0.00     73.36 o 
  -1   4   1       11.36        0.00     15.63 o 
   0   4   1     1438.05     1615.31     79.86 o 
   1   4   1      832.13      648.39     48.92 o 
   2   4   1    16979.75    16242.05    992.02 o 
   3   4   1     4657.56     5242.36    219.55 o 
   4   4   1    10687.67     9650.59    464.62 o 
   5   4   1    14910.19    12703.90    582.72 o 
   6   4   1    24788.09    28187.29   1870.53 o 
   7   4   1    16451.07    15807.40    659.88 o 
   8   4   1     7266.63     8857.99    419.10 o 
   9   4   1     3384.58     4509.39    260.45 o 
  10   4   1     1132.82     1282.11     89.93 o 
  11   4   1       18.77        3.66     38.33 o 
  12   4   1      110.83       61.61     20.90 o 
  -9   5   1     1846.63     1935.41    273.47 o 
  -8   5   1     2001.15     1532.98    268.04 o 
  -7   5   1     1813.23     1561.74    143.77 o 
  -6   5   1     1615.40     1876.49    166.70 o 
  -5   5   1     1225.98     1172.65     76.07 o 
  -4   5   1     4495.69     3706.56    186.79 o 
  -3   5   1     5041.51     4602.43    189.01 o 
  -2   5   1     1424.81      807.06     69.05 o 
  -1   5   1      730.01     1581.69    177.20 o 
   0   5   1      115.46        0.00    114.22 o 
   1   5   1     1668.05     1587.89     83.51 o 
   2   5   1    13703.59    12798.66    777.88 o 
   3   5   1    34026.70    31142.23   1702.88 o 
   4   5   1    19301.47    18100.51    851.75 o 
   5   5   1    15415.16    15344.87    678.53 o 
   6   5   1    24597.13    24021.12    849.35 o 
   7   5   1    13892.14    16703.08   1044.00 o 
   8   5   1     8610.71     9668.65    638.51 o 
   9   5   1      971.75     1202.60     75.85 o 
  10   5   1     2347.10     2570.16    157.45 o 
  11   5   1      125.75      122.86     54.65 o 
  12   5   1       13.88      328.95    235.81 o 
  -8   6   1     1775.94     1426.41    279.19 o 
  -7   6   1     2466.79     2054.52    344.65 o 
  -6   6   1     3231.04      532.78    173.26 o 
  -5   6   1     3727.51     4181.12    211.22 o 
  -4   6   1     5428.05     5777.55    259.84 o 
  -3   6   1     7572.62     6269.40    216.36 o 
  -2   6   1     2602.70     2474.46    119.49 o 
  -1   6   1      890.27     1176.96     59.36 o 
   0   6   1      547.96     1330.28    296.53 o 
   1   6   1     5431.36     4944.33    264.66 o 
   2   6   1     5199.06     6802.59    590.79 o 
   3   6   1     8345.53     7330.51    412.03 o 
   4   6   1     4847.03     4610.65    215.31 o 
   5   6   1     8306.63     6836.36    265.16 o 
   6   6   1     8194.57     8052.73    333.94 o 
   7   6   1     9864.74     9108.43    419.56 o 
   8   6   1     9358.71     9863.61    548.29 o 
   9   6   1      514.11      692.58     66.93 o 
  10   6   1     2076.85     2473.72    128.15 o 
  11   6   1      327.94      592.99    142.33 o 
  12   6   1      109.29      118.36     62.12 o 
  -7   7   1     4286.31     3324.83    786.45 o 
  -6   7   1     3485.35     3446.18    366.68 o 
  -5   7   1     2775.81     2526.90    287.14 o 
  -4   7   1     2434.76     2215.41    105.35 o 
  -3   7   1     4548.52     4512.12    222.94 o 
  -2   7   1     2192.70     2187.51    139.86 o 
  -1   7   1       57.60       97.53     36.64 o 
   0   7   1        5.67       15.87     15.94 o 
   1   7   1      701.84      939.67     57.25 o 
   2   7   1     4081.06     4274.96    286.80 o 
   3   7   1    16557.32    14894.87    570.85 o 
   4   7   1     5724.37     4940.31    174.21 o 
   5   7   1     4354.05     4194.61    197.64 o 
   6   7   1     3036.88     2707.80    125.01 o 
   7   7   1     2150.93     2370.80    140.41 o 
   8   7   1      826.45      650.51     52.70 o 
   9   7   1      896.62      881.04     70.68 o 
  10   7   1     1328.77     1413.20    119.99 o 
  11   7   1      258.49      218.23     70.50 o 
  12   7   1      134.03      182.82    103.43 o 
  -6   8   1     4878.07     4320.52    661.07 o 
  -5   8   1     4335.18     3949.28    439.11 o 
  -4   8   1      991.13      957.54     89.74 o 
  -3   8   1     1885.82     1948.91    135.95 o 
  -2   8   1     1204.70     1112.89     66.70 o 
  -1   8   1       38.43        0.00     25.98 o 
   0   8   1      875.91      726.77     57.66 o 
   1   8   1       48.93        0.00     15.19 o 
   2   8   1      396.20     1139.27    154.64 o 
   3   8   1     8771.36     9305.61    399.05 o 
   4   8   1     5114.81     4951.38    234.67 o 
   5   8   1     1690.44     1505.43     82.20 o 
   6   8   1     1646.27     1331.17     90.72 o 
   7   8   1     5141.78     4708.75    246.95 o 
   8   8   1     5983.19     5826.75    266.93 o 
   9   8   1     5067.39     5392.92    456.62 o 
  10   8   1      802.98     1572.22    296.95 o 
  11   8   1      538.07     1080.32    154.92 o 
  12   8   1      123.19      195.93     90.10 o 
  -6   9   1     2642.62      189.96     98.48 o 
  -5   9   1     2390.50     1947.29    394.67 o 
  -4   9   1      644.12      506.03     72.26 o 
  -3   9   1       66.11      116.68     34.91 o 
  -2   9   1       77.08       40.74     25.10 o 
  -1   9   1      518.34      753.78     53.50 o 
   0   9   1       10.28        0.00     15.35 o 
   1   9   1     1735.75     1868.21    135.86 o 
   2   9   1      206.36      190.10     41.18 o 
   3   9   1     5550.35     5252.20    265.55 o 
   4   9   1    12301.30    11109.46    540.38 o 
   5   9   1     9465.34     9070.91    453.04 o 
   6   9   1     4287.52     3721.37    208.95 o 
   7   9   1     4815.73     4728.81    256.70 o 
   8   9   1     5332.07     5018.08    285.81 o 
   9   9   1     6167.03     6203.71    372.47 o 
  10   9   1      941.83      926.23    148.96 o 
  11   9   1      364.90      314.48    101.88 o 
  -4  10   1      821.12      902.98     95.05 o 
  -3  10   1      275.28      222.58     53.58 o 
  -2  10   1      971.14     1020.95    113.10 o 
  -1  10   1      349.80      297.37     42.99 o 
   0  10   1      710.83      794.12     91.43 o 
   1  10   1      920.00     1139.33    105.34 o 
   2  10   1     2237.18     2232.67    136.37 o 
   3  10   1     3585.51     3694.18    213.18 o 
   4  10   1    12996.49    12586.52    594.91 o 
   5  10   1     7057.20     6365.23    321.89 o 
   6  10   1     6467.44     6343.08    362.11 o 
   7  10   1     5206.57     4593.61    331.31 o 
   8  10   1     2904.93     2880.06    199.13 o 
   9  10   1     3818.09     3613.68    237.76 o 
  10  10   1     1580.10     2198.73    263.66 o 
  11  10   1      711.90      866.22    174.90 o 
  -3  11   1      465.10      650.22    106.72 o 
  -2  11   1      198.17      116.51     42.94 o 
  -1  11   1       61.36       54.00     33.11 o 
   0  11   1      129.32      132.81     32.83 o 
   1  11   1     1258.10     1428.89    124.04 o 
   2  11   1      855.40      992.43     83.32 o 
   3  11   1     2089.86     2121.38    158.28 o 
   4  11   1    12710.88    11672.98    652.27 o 
   5  11   1    10922.81    10225.13    460.82 o 
   6  11   1     8887.65     7868.67    467.29 o 
   7  11   1     4245.39     3842.65    215.92 o 
   8  11   1     1791.98     1933.68    168.76 o 
   9  11   1      599.08      776.19     98.53 o 
  10  11   1      832.91      693.73    102.51 o 
  -2  12   1      227.65      229.54     62.32 o 
  -1  12   1       36.24       42.65     35.00 o 
   0  12   1      510.86      555.02     71.94 o 
   1  12   1     2546.10     2835.24    196.43 o 
   2  12   1      881.44     1024.79    102.37 o 
   3  12   1     1802.73     2014.87    145.26 o 
   4  12   1     4197.68     4121.30    220.28 o 
   5  12   1     5614.89     5406.11    343.21 o 
   6  12   1     4309.07     4194.08    250.12 o 
   7  12   1     1723.54     1413.86    154.80 o 
   8  12   1     1353.73     1277.85    128.35 o 
   9  12   1      557.10      525.56     56.82 o 
  10  12   1      853.88      847.44    112.60 o 
   0  13   1        2.45       17.54     32.44 o 
   1  13   1      637.83      586.50     74.37 o 
   2  13   1      474.54      535.09     73.87 o 
   3  13   1      414.39      513.45     79.33 o 
   4  13   1     1158.19     1245.45    115.85 o 
   5  13   1     4221.22     4130.55    237.80 o 
   6  13   1     2433.83     2394.81    184.70 o 
   7  13   1     2457.62     2367.55    200.31 o 
   8  13   1     1785.48     1563.46    141.83 o 
   3  14   1      239.26      168.79     41.67 o 
   4  14   1      250.22      307.33     70.70 o 
   5  14   1     2481.11     2540.02    223.67 o 
   6  14   1     2733.32     2868.41    219.49 o 
  -8 -12   2      298.41      218.68     56.76 o 
  -7 -12   2      361.38      285.92     67.52 o 
  -6 -12   2       82.74       97.87     41.83 o 
  -5 -12   2      622.45      661.64     75.31 o 
  -4 -12   2      781.08      724.17     90.89 o 
  -3 -12   2      950.14      895.31     93.81 o 
  -2 -12   2     1809.95     1645.41    160.30 o 
  -1 -12   2     2910.43     3363.92    333.45 o 
  -9 -11   2       75.69      110.94     42.23 o 
  -8 -11   2       19.85       30.07     32.65 o 
  -7 -11   2       19.86        0.00     31.51 o 
  -6 -11   2      927.57      882.43     85.55 o 
  -5 -11   2      886.88      791.52     94.78 o 
  -4 -11   2     1820.80     1722.69    100.94 o 
  -3 -11   2     3214.63     3447.32    231.48 o 
  -2 -11   2     5086.49     5148.99    374.84 o 
  -1 -11   2     5934.83     5945.54    314.85 o 
   0 -11   2     2076.12     2354.15    182.77 o 
   1 -11   2     2310.53     3045.42    212.24 o 
 -10 -10   2      490.07      426.77    101.57 o 
  -9 -10   2      321.13      237.37     71.21 o 
  -8 -10   2       82.36       69.20     39.94 o 
  -7 -10   2       55.99       32.61     32.73 o 
  -6 -10   2      102.13      104.84     36.53 o 
  -5 -10   2      316.64      436.46     65.97 o 
  -4 -10   2     4139.13     3888.76    227.27 o 
  -3 -10   2     2089.71     1886.32    117.12 o 
  -2 -10   2     7255.71     7437.44    378.00 o 
  -1 -10   2    17099.37    18019.83    922.13 o 
   0 -10   2     6520.33     7573.60    494.75 o 
   1 -10   2     2040.22     2697.12    202.02 o 
   2 -10   2     1493.44     1843.92    156.69 o 
   3 -10   2     1962.56     2662.75    199.48 o 
 -10  -9   2     1790.69     1745.05    216.45 o 
  -9  -9   2      489.72      384.06    122.23 o 
  -8  -9   2      388.13      437.59     89.54 o 
  -7  -9   2       15.40       23.24     22.03 o 
  -6  -9   2      113.59       53.65     34.41 o 
  -5  -9   2      506.43      426.71     56.27 o 
  -4  -9   2     4758.77     4450.86    233.15 o 
  -3  -9   2     5930.01     6057.80    322.17 o 
  -2  -9   2     7941.10     8686.01    399.17 o 
  -1  -9   2     4613.06     4628.93    220.10 o 
   0  -9   2     4600.68     4490.21    203.78 o 
   1  -9   2     1754.37     2170.77    136.91 o 
   2  -9   2      929.11     1400.73     88.43 o 
   3  -9   2     1463.43     1674.11    105.90 o 
   4  -9   2      352.07      260.77     40.77 o 
 -11  -8   2     3450.46     3340.43    561.41 o 
 -10  -8   2     4876.69     5053.53   1098.09 o 
  -9  -8   2     1550.96     2068.29    175.67 o 
  -8  -8   2       77.39       64.25     35.48 o 
  -7  -8   2      602.17     1017.74    228.33 o 
  -6  -8   2     1402.25     1443.52    195.08 o 
  -5  -8   2     4127.25     3847.79    291.24 o 
  -4  -8   2     4913.23     5214.94    301.92 o 
  -3  -8   2     2893.67     2827.45    164.61 o 
  -2  -8   2     1396.32     1331.22     96.52 o 
  -1  -8   2     3374.85     3891.15    195.78 o 
   0  -8   2     8398.43     8805.91    380.26 o 
   1  -8   2      836.68     1059.17     87.97 o 
   2  -8   2      461.48      618.34     65.51 o 
   3  -8   2      444.67      548.95     74.88 o 
   4  -8   2      424.59      660.57    112.21 o 
   5  -8   2      105.85      137.73     56.22 o 
 -11  -7   2     2193.57     1741.21    387.39 o 
 -10  -7   2     2024.44     2060.85    274.56 o 
  -9  -7   2      526.39      444.49    254.36 o 
  -8  -7   2     1384.56     1483.70    139.40 o 
  -7  -7   2       32.15       74.87     39.08 o 
  -6  -7   2      911.49     1259.13    140.29 o 
  -5  -7   2     2941.72     3010.65    286.09 o 
  -4  -7   2     5638.62     4023.36    403.75 o 
  -3  -7   2     8415.87     8270.80    410.60 o 
  -2  -7   2     2028.17     2521.18    136.76 o 
  -1  -7   2     3794.13     3424.15    164.16 o 
   0  -7   2     9203.36     9210.88    371.06 o 
   1  -7   2     4042.46     4077.71    187.87 o 
   2  -7   2     2212.01     2833.45    171.28 o 
   3  -7   2      369.62      502.94     66.55 o 
   4  -7   2      351.28      322.58     41.00 o 
   5  -7   2      109.84       59.62     27.98 o 
   6  -7   2      101.88       72.13     53.22 o 
 -11  -6   2     1261.16     1370.16    108.99 o 
 -10  -6   2     1089.24      892.03     77.59 o 
  -9  -6   2      708.27      660.94     90.04 o 
  -8  -6   2       55.19       21.30     19.66 o 
  -7  -6   2      510.72      626.43     95.70 o 
  -6  -6   2     1595.07     1574.52    108.48 o 
  -5  -6   2     5344.77     5510.19    247.67 o 
  -4  -6   2     3660.37     3697.91    179.38 o 
  -3  -6   2     5788.65     6088.28    394.43 o 
  -2  -6   2     1522.72     1138.51     73.32 o 
  -1  -6   2     3805.87     4000.44    163.63 o 
   0  -6   2    14556.08    14170.59    541.90 o 
   1  -6   2    16205.17    16180.78    826.70 o 
   2  -6   2     3128.35     3799.98    282.67 o 
   3  -6   2     1233.47     1231.55     96.64 o 
   4  -6   2     2062.78     2541.46    112.13 o 
   5  -6   2       29.04       75.91     23.29 o 
   6  -6   2      829.67      626.99    125.02 o 
   7  -6   2      237.82      229.59     63.95 o 
 -11  -5   2      624.18      958.11    314.63 o 
 -10  -5   2      220.36      265.94     64.84 o 
  -9  -5   2      797.87      942.42     81.89 o 
  -8  -5   2      421.33      395.28     56.95 o 
  -7  -5   2      198.53      405.71     52.92 o 
  -6  -5   2       88.88       77.23     26.68 o 
  -5  -5   2      329.68      340.05     37.99 o 
  -4  -5   2     5040.63     4159.15    186.54 o 
  -3  -5   2    18286.14    18271.12    863.91 o 
  -2  -5   2    13358.98    18039.06   1299.13 o 
  -1  -5   2    11607.57    10474.26    422.68 o 
   0  -5   2     7982.44     7623.57    278.51 o 
   1  -5   2    20979.70    18696.23    886.16 o 
   2  -5   2    15241.64    15841.92    782.19 o 
   3  -5   2     3709.41     4127.05    138.24 o 
   4  -5   2      344.37      193.05     42.87 o 
   5  -5   2       40.56       79.57     23.07 o 
   6  -5   2     1041.02      691.41    118.27 o 
   7  -5   2     1111.34     1035.99    156.76 o 
   8  -5   2      347.70      250.66     72.73 o 
 -11  -4   2      677.90      827.42     87.13 o 
 -10  -4   2      935.45      926.79     95.56 o 
  -9  -4   2     1383.03     1453.73     91.49 o 
  -8  -4   2      380.45      365.04     53.93 o 
  -7  -4   2      356.25      545.06     61.15 o 
  -6  -4   2     2278.80     2283.56    117.12 o 
  -5  -4   2     1587.06     1598.99     77.65 o 
  -4  -4   2     6986.40     7528.70    292.34 o 
  -3  -4   2    32523.65    31849.60   1845.87 o 
  -2  -4   2    29208.63    27605.69   1484.37 o 
  -1  -4   2     8512.38    11763.09    973.11 o 
   0  -4   2     5502.41     4001.07    284.56 o 
   1  -4   2    14126.41    13901.13    649.41 o 
   2  -4   2     1374.20     1363.15     60.15 o 
   3  -4   2     1621.16     1621.49     81.25 o 
   4  -4   2     2820.76     3272.70    115.26 o 
   5  -4   2      682.99      547.14     89.91 o 
   6  -4   2      163.00      106.46     28.29 o 
   7  -4   2      168.66      153.59     93.74 o 
   8  -4   2      490.27      471.94     87.84 o 
   9  -4   2      552.28      536.25     94.78 o 
 -11  -3   2     1731.30     1519.25    169.00 o 
 -10  -3   2     1193.43     1389.84     83.32 o 
  -9  -3   2      869.00      910.49     76.17 o 
  -8  -3   2       69.57      124.64     24.58 o 
  -7  -3   2      153.72      290.48     51.64 o 
  -6  -3   2      437.78      617.76     55.62 o 
  -5  -3   2     1930.84     1866.83    105.70 o 
  -4  -3   2    15903.62    16396.75    742.05 o 
  -3  -3   2    15324.24    14429.59    609.14 o 
  -2  -3   2    39852.95    42323.34   2605.15 o 
  -1  -3   2    22560.72    20670.90    919.82 o 
   0  -3   2     4264.51     5272.92    239.41 o 
   1  -3   2     3592.84     2593.03    175.28 o 
   2  -3   2     8356.28     8192.26    346.77 o 
   3  -3   2     3852.92     4276.16    184.31 o 
   4  -3   2       51.54      152.62     46.95 o 
   5  -3   2      935.76      901.06     58.10 o 
   6  -3   2      209.88      179.80     51.26 o 
   7  -3   2     3391.18     3171.50    195.19 o 
   8  -3   2     1214.44     1057.90     80.22 o 
   9  -3   2      590.51      466.72     80.66 o 
 -11  -2   2     2815.76     2785.91    188.20 o 
 -10  -2   2     1123.59     1031.14     81.71 o 
  -9  -2   2      729.71      767.80     62.20 o 
  -8  -2   2     1865.50     1587.94     98.53 o 
  -7  -2   2        5.01       17.68     16.42 o 
  -6  -2   2     1949.91     1966.52     88.82 o 
  -5  -2   2      929.31      927.09     59.23 o 
  -4  -2   2     5667.21     6057.42    253.44 o 
  -3  -2   2    27310.63    28502.51   1530.60 o 
  -2  -2   2    36694.55    34938.69   1972.31 o 
  -1  -2   2     6793.81     7565.17    300.03 o 
   0  -2   2    13043.26    12475.83    473.56 o 
   1  -2   2     3964.80     4713.77    140.18 o 
   2  -2   2     8287.94     8041.34    355.46 o 
   3  -2   2     4071.12     4039.48    170.25 o 
   4  -2   2     2157.55     2299.97    183.76 o 
   5  -2   2      565.59      441.97     42.11 o 
   6  -2   2      298.26      296.17     34.26 o 
   7  -2   2     1417.11     1563.72    112.81 o 
   8  -2   2     2245.11     2283.23    128.52 o 
   9  -2   2     2725.80     2519.97    322.68 o 
  10  -2   2     2030.90     1323.79    217.52 o 
 -11  -1   2     3124.73     2741.86    175.15 o 
 -10  -1   2     1179.03     1038.56     75.97 o 
  -9  -1   2       64.27       59.07     21.35 o 
  -8  -1   2       55.18       70.87     21.53 o 
  -7  -1   2      266.48      453.79     36.21 o 
  -6  -1   2      352.27      374.28     29.74 o 
  -5  -1   2     1701.33     1932.93     96.31 o 
  -4  -1   2     1221.23     2184.62    180.84 o 
  -3  -1   2     2784.08     2493.68     98.71 o 
  -2  -1   2    19269.82    21290.12   1018.62 o 
  -1  -1   2     8804.60     7965.99    278.32 o 
   0  -1   2      262.92      298.10     21.07 o 
   1  -1   2     2317.23     2368.83    128.36 o 
   2  -1   2    29248.85    28028.85   1200.43 o 
   3  -1   2    10509.34     9894.70    774.44 o 
   4  -1   2     1399.97     1559.39    103.50 o 
   5  -1   2        4.20       42.69     10.39 o 
   6  -1   2      158.33      217.13     23.07 o 
   7  -1   2     2595.45     3037.58    186.26 o 
   8  -1   2     5274.67     6686.27    390.88 o 
   9  -1   2     4107.96     4841.79    272.70 o 
  10  -1   2     2700.18     2194.47    345.07 o 
 -11   0   2     2363.84     2310.65    130.64 o 
 -10   0   2      614.97      489.83     74.93 o 
  -9   0   2       61.60       65.83     19.94 o 
  -8   0   2        4.40       45.55     19.15 o 
  -7   0   2      124.67        3.25     28.68 o 
  -6   0   2      415.06      477.35     64.13 o 
  -5   0   2     2294.04     2388.35     99.60 o 
  -4   0   2     1557.59     1982.33    135.56 o 
  -3   0   2     8983.15     9365.80    355.24 o 
  -2   0   2    25955.62    26160.13   1364.96 o 
  -1   0   2    38878.02    42272.50   2447.27 o 
   0   0   2    22709.79    23743.88    998.86 o 
   1   0   2     5446.87     6003.73    170.30 o 
   2   0   2     2551.02     2330.58    267.20 o 
   3   0   2     6766.17     6785.64    259.29 o 
   4   0   2     1610.65     1146.21     77.80 o 
   5   0   2      672.05     1041.81     79.65 o 
   6   0   2      321.51      255.78     39.94 o 
   7   0   2     1227.57     1078.25    127.73 o 
   8   0   2     3249.54     3288.39    418.83 o 
   9   0   2     3779.07     4368.51    558.37 o 
  10   0   2     3213.85     2368.89    890.94 o 
  11   0   2     1195.80      770.70    275.99 o 
 -11   1   2     1620.88     1012.88    144.97 o 
 -10   1   2     1074.88      898.82    124.84 o 
  -9   1   2      206.52      147.70     27.27 o 
  -8   1   2       60.30       32.26     15.78 o 
  -7   1   2      217.41      297.45     49.24 o 
  -6   1   2     3238.67     3112.45    142.73 o 
  -5   1   2     6616.46     6759.68    245.87 o 
  -4   1   2      403.01      383.77     31.52 o 
  -3   1   2     8004.27     7952.13    290.06 o 
  -2   1   2    25532.97    28406.79   1478.25 o 
  -1   1   2    43611.95    43637.72   2542.68 o 
   0   1   2    72482.66    71131.45   5223.06 o 
   1   1   2    37433.58    33945.61   1582.53 o 
   2   1   2     1362.93     1191.17    150.09 o 
   3   1   2     3625.84     2898.84     76.19 o 
   4   1   2     3071.16     2678.14    137.68 o 
   5   1   2      606.44     1343.36    114.57 o 
   6   1   2       31.04       39.87     10.18 o 
   7   1   2      828.72     1222.87    108.46 o 
   8   1   2     2324.90     2460.52    130.29 o 
   9   1   2     2489.60     2473.27    413.98 o 
  10   1   2     1409.77      909.35     89.82 o 
  11   1   2      747.36      588.50    251.31 o 
 -10   2   2     1919.58     1839.82    107.97 o 
  -9   2   2      834.76      716.37     71.13 o 
  -8   2   2        4.54       25.80     14.97 o 
  -7   2   2        2.34       43.06     16.55 o 
  -6   2   2     1375.29     1335.77     66.72 o 
  -5   2   2     6587.64     7058.85    258.22 o 
  -4   2   2    10245.30     9560.31    372.70 o 
  -3   2   2     9179.08     9581.27    349.55 o 
  -2   2   2    30145.52    30063.68   1520.02 o 
  -1   2   2   107718.09   106176.30  10276.25 o 
   0   2   2    22239.95    20768.01    826.13 o 
   1   2   2     5844.07     5341.05    165.84 o 
   2   2   2     6868.00     5392.71    271.96 o 
   3   2   2      812.72      896.80     54.58 o 
   4   2   2      939.55     1187.13     47.24 o 
   5   2   2     1550.60      805.57     50.81 o 
   6   2   2      153.88      271.70     20.38 o 
   7   2   2       26.85        4.55     15.65 o 
   8   2   2      273.01      169.55     29.17 o 
   9   2   2     1734.94     1731.81    136.43 o 
  10   2   2     3691.52     3648.03    247.24 o 
  11   2   2     1752.65      817.27    218.52 o 
 -10   3   2     2952.51     2902.94    251.44 o 
  -9   3   2     1126.11     1059.78     56.38 o 
  -8   3   2      120.85      156.05     34.94 o 
  -7   3   2       11.71       11.23     14.92 o 
  -6   3   2     1064.22      982.37     68.90 o 
  -5   3   2     3761.38     3499.79    156.22 o 
  -4   3   2     8906.75     9900.55    371.80 o 
  -3   3   2     6866.04     6439.62    267.05 o 
  -2   3   2     7342.22     8822.46    351.27 o 
  -1   3   2     7290.13     6978.79    396.62 o 
   0   3   2    24752.32    22706.25   1086.06 o 
   1   3   2    33344.70    28377.28   1415.31 o 
   2   3   2     3215.16     4595.12    371.92 o 
   3   3   2     5890.28     4829.10    185.10 o 
   4   3   2     7135.66     6417.80    196.12 o 
   5   3   2      328.97      653.63    103.54 o 
   6   3   2      287.09      289.33     56.40 o 
   7   3   2      310.32      257.35     30.09 o 
   8   3   2     1117.76     1511.89    112.10 o 
   9   3   2     4477.60     4965.35    242.24 o 
  10   3   2     5901.11     5416.93    355.59 o 
  11   3   2     3935.44     3001.91    216.01 o 
  -9   4   2      960.83      819.68     77.23 o 
  -8   4   2       82.51       94.27     23.98 o 
  -7   4   2       32.54        1.44     13.22 o 
  -6   4   2      546.13      361.86     42.41 o 
  -5   4   2      805.00     1099.11     91.43 o 
  -4   4   2     7287.12     6458.86    246.76 o 
  -3   4   2     1320.26     1226.35     79.96 o 
  -2   4   2     6505.57     6372.32    302.43 o 
  -1   4   2    13499.89    13874.67    527.43 o 
   0   4   2     3035.40     2621.53    108.60 o 
   1   4   2     4043.81     2801.99    231.84 o 
   2   4   2    14498.35    12339.82    463.13 o 
   3   4   2      652.80      844.72     60.87 o 
   4   4   2      238.81      261.40     41.55 o 
   5   4   2      447.50      147.55     44.75 o 
   6   4   2     1960.39     1724.39     62.50 o 
   7   4   2     4965.57     5303.81    194.32 o 
   8   4   2     1484.87     1528.14     80.43 o 
   9   4   2     2572.25     2539.11    152.57 o 
  10   4   2     5920.69     6921.36    485.93 o 
  11   4   2     7453.66     7553.97    894.72 o 
  12   4   2     4018.96     3768.11   1145.14 o 
  -9   5   2      556.17      532.38     87.40 o 
  -8   5   2      162.15      128.90     26.65 o 
  -7   5   2      216.68      181.17     35.16 o 
  -6   5   2     1889.23     1640.91    119.74 o 
  -5   5   2     1770.58     1786.14    130.62 o 
  -4   5   2     5276.83     5598.53    310.53 o 
  -3   5   2     9711.03     8938.54    397.77 o 
  -2   5   2     2093.08     2290.29    100.70 o 
  -1   5   2      623.90      182.99     60.51 o 
   0   5   2    13848.53    12090.00    495.09 o 
   1   5   2    12632.19    11875.21    502.25 o 
   2   5   2     6915.42     6736.30    257.15 o 
   3   5   2     6368.94     5136.95    191.90 o 
   4   5   2     3004.20     2028.73    135.76 o 
   5   5   2        4.27       41.79     19.64 o 
   6   5   2     1663.83     1621.66     76.42 o 
   7   5   2     8097.64     7593.84    309.21 o 
   8   5   2     8563.78     9496.99    404.11 o 
   9   5   2     3635.72     4342.49    208.55 o 
  10   5   2     3964.07     4309.22    287.06 o 
  11   5   2     6546.32     6433.83    706.44 o 
  12   5   2     2835.38     2601.84    798.36 o 
  -8   6   2       44.19       25.14     23.52 o 
  -7   6   2       91.06       38.11     20.00 o 
  -6   6   2       53.86       70.08     21.61 o 
  -5   6   2      566.91      524.71     78.76 o 
  -4   6   2     5157.52     4445.03    207.53 o 
  -3   6   2     6832.91     6531.91    272.47 o 
  -2   6   2    11389.93     9699.56    333.69 o 
  -1   6   2    27070.51    28718.82   1420.90 o 
   0   6   2    18734.12    15275.44    767.48 o 
   1   6   2    18185.49    14796.69    729.18 o 
   2   6   2    18304.11    14574.70    834.42 o 
   3   6   2     6274.22     7993.73    994.59 o 
   4   6   2       58.21      517.82     93.05 o 
   5   6   2        9.09       44.06     16.90 o 
   6   6   2      515.81      430.90     45.13 o 
   7   6   2     4307.31     4902.27    234.28 o 
   8   6   2     2057.90     2032.10    110.99 o 
   9   6   2      520.10      649.18     64.82 o 
  10   6   2     1304.88     1510.90     89.73 o 
  11   6   2     2549.32     2721.81    180.83 o 
  12   6   2     2306.21     2402.47    382.22 o 
  -7   7   2       38.62       14.14     18.83 o 
  -6   7   2      580.47      231.63     59.56 o 
  -5   7   2      905.13      676.66    124.31 o 
  -4   7   2     4283.74     4487.60    225.63 o 
  -3   7   2    14974.10    13129.96    639.96 o 
  -2   7   2    10151.09     8988.52    356.64 o 
  -1   7   2     7048.83     6256.34    297.35 o 
   0   7   2    12554.13    11621.60    474.82 o 
   1   7   2    11512.90    10764.69    437.19 o 
   2   7   2     9791.15     8600.37    389.33 o 
   3   7   2     5246.57     3590.39    586.00 o 
   4   7   2       69.42       55.56     19.38 o 
   5   7   2      544.83      594.18     48.26 o 
   6   7   2      248.82      314.98     37.35 o 
   7   7   2      237.73       99.22     24.64 o 
   8   7   2     1406.35     1544.81    113.50 o 
   9   7   2      758.13      971.63     61.29 o 
  10   7   2      623.65      696.86     59.63 o 
  11   7   2     2053.61     2346.06    153.44 o 
  12   7   2     2091.94     2601.85    288.46 o 
  -7   8   2      110.54       51.50     30.12 o 
  -6   8   2      360.31      169.93     61.93 o 
  -5   8   2      551.75      286.71     81.86 o 
  -4   8   2     1583.26     1343.01    178.64 o 
  -3   8   2     7242.59     6778.79    456.88 o 
  -2   8   2     8855.78     7826.08    345.83 o 
  -1   8   2     7894.24     9113.37    404.28 o 
   0   8   2     5601.88     5917.76    241.16 o 
   1   8   2     4710.24     4204.55    184.93 o 
   2   8   2     4692.52     3855.25    196.04 o 
   3   8   2     3716.71     3660.16    208.92 o 
   4   8   2     2253.56     2602.43    139.22 o 
   5   8   2       64.42       81.40     16.58 o 
   6   8   2       12.33      268.42     68.78 o 
   7   8   2      178.25      355.85     46.55 o 
   8   8   2     5851.02     5631.53    282.86 o 
   9   8   2     2872.49     2967.85    171.25 o 
  10   8   2      666.82      835.87     95.41 o 
  11   8   2     1612.25     1690.31    178.67 o 
  12   8   2     3424.62     4017.11    361.49 o 
  -6   9   2      377.45      179.61     72.38 o 
  -5   9   2      849.37      552.83    139.77 o 
  -4   9   2      356.68      305.71     52.57 o 
  -3   9   2     2363.79     2456.58    180.67 o 
  -2   9   2     8272.83     8974.72    461.71 o 
  -1   9   2     5752.37     5325.53    257.34 o 
   0   9   2     1567.00     1884.42    149.70 o 
   1   9   2      466.13      842.98     78.13 o 
   2   9   2     1075.35     1147.67     57.27 o 
   3   9   2     1623.35     1773.76    178.28 o 
   4   9   2     2243.14     1998.41    116.27 o 
   5   9   2      810.96      682.75     63.38 o 
   6   9   2      145.38      192.76     24.63 o 
   7   9   2      852.23      662.75     67.84 o 
   8   9   2     5279.44     5123.24    284.66 o 
   9   9   2     4978.28     4902.98    273.66 o 
  10   9   2     3835.27     3792.02    244.22 o 
  11   9   2     2690.25     2965.91    196.73 o 
  -5  10   2      225.27      133.38     55.41 o 
  -4  10   2      188.91      168.22     37.46 o 
  -3  10   2     1554.61     1580.86    139.79 o 
  -2  10   2     3805.91     3673.33    221.60 o 
  -1  10   2     4641.45     5199.67    250.43 o 
   0  10   2     7484.47     8232.50    384.55 o 
   1  10   2     1479.06     1177.80     92.93 o 
   2  10   2      233.57       85.22     36.21 o 
   3  10   2     2625.48     3164.77    269.13 o 
   4  10   2     2815.82     3105.76    191.08 o 
   5  10   2        1.81       23.04     18.34 o 
   6  10   2      339.81      473.95     58.50 o 
   7  10   2     1635.16     1801.91    116.85 o 
   8  10   2     6697.97     6228.62    364.31 o 
   9  10   2     9899.10    10302.08    643.57 o 
  10  10   2     3758.90     3773.22    273.22 o 
  11  10   2     1582.29     1428.09    111.96 o 
  -4  11   2      321.55      165.23     45.44 o 
  -3  11   2      357.94      376.25     65.62 o 
  -2  11   2     3729.50     4386.99    254.46 o 
  -1  11   2     6600.03     6744.31    405.62 o 
   0  11   2     4185.57     4603.28    234.76 o 
   1  11   2     4686.85     5177.77    269.42 o 
   2  11   2     6102.11     8258.03    741.84 o 
   3  11   2     1191.91     1355.22     88.66 o 
   4  11   2      255.97      189.76     43.27 o 
   5  11   2      108.87      117.82     35.13 o 
   6  11   2      650.79      569.54     53.15 o 
   7  11   2     1412.56     1363.26    122.35 o 
   8  11   2     1725.91     1516.86    175.67 o 
   9  11   2     5822.40     5375.77    336.31 o 
  10  11   2     3881.86     3684.89    249.27 o 
  11  11   2     1348.00     1495.66    119.15 o 
  -2  12   2     1500.71     1498.00    154.80 o 
  -1  12   2     3888.44     4605.50    324.27 o 
   0  12   2     6428.84     7514.77   1005.88 o 
   1  12   2     4968.09     6205.10    446.46 o 
   2  12   2      965.10      894.07     91.03 o 
   3  12   2     1438.97     1571.74    133.35 o 
   4  12   2      570.79      830.07     90.25 o 
   5  12   2       42.91       12.23     22.73 o 
   6  12   2       85.10       57.57     30.28 o 
   7  12   2       34.06       11.02     26.78 o 
   8  12   2      593.14      570.44    108.46 o 
   9  12   2     3528.47     3626.93    277.89 o 
  10  12   2     2264.14     2132.37    208.49 o 
  -1  13   2     4155.26     4357.39    325.41 o 
   0  13   2     3343.09     3956.09    316.46 o 
   1  13   2     3477.13     3628.41    254.31 o 
   2  13   2      969.56     1088.81    109.54 o 
   3  13   2      240.56      306.84     52.49 o 
   4  13   2       51.55      105.22     37.87 o 
   5  13   2      211.64      174.56     50.81 o 
   6  13   2       61.82      114.13     38.48 o 
   7  13   2       74.44       35.29     29.81 o 
   8  13   2       77.78      129.54     53.42 o 
   9  13   2      584.88      513.44     81.70 o 
   1  14   2     2712.16     2793.09    226.42 o 
   2  14   2      768.09      763.88     99.26 o 
   3  14   2      480.04      485.65     71.68 o 
   4  14   2      336.38      249.50     61.91 o 
   5  14   2      211.62      248.60     48.95 o 
   6  14   2        9.78        1.15     25.28 o 
   7  14   2       88.79       60.17     28.84 o 
  -6 -12   3      850.98      808.17    105.89 o 
  -5 -12   3      231.54      216.20     60.87 o 
  -4 -12   3      442.73      308.13     64.63 o 
  -3 -12   3       71.95      101.19     32.75 o 
  -2 -12   3       10.16       13.42     34.11 o 
  -8 -11   3     2257.87     2126.54    183.71 o 
  -7 -11   3     1676.97     1481.85    151.62 o 
  -6 -11   3      845.37      919.44    104.13 o 
  -5 -11   3      309.86      287.43     71.48 o 
  -4 -11   3      492.07      455.51     77.99 o 
  -3 -11   3      168.96      149.05     42.66 o 
  -2 -11   3        3.38       19.02     24.02 o 
  -1 -11   3       74.71       97.63     28.88 o 
   0 -11   3      240.85      266.76     62.96 o 
   1 -11   3      474.56      637.57     84.76 o 
  -9 -10   3      882.51      694.49    139.03 o 
  -8 -10   3     2254.43     1793.37    308.24 o 
  -7 -10   3     4622.18     4438.62    340.60 o 
  -6 -10   3     4548.51     4330.13    259.78 o 
  -5 -10   3     1676.73     1825.27    151.05 o 
  -4 -10   3     1771.57     1672.43    100.48 o 
  -3 -10   3      835.10      820.07     89.88 o 
  -2 -10   3        8.29       51.73     31.86 o 
  -1 -10   3      331.04      284.77     45.93 o 
   0 -10   3      120.16      164.57     45.06 o 
   1 -10   3     1292.96     1516.02    121.34 o 
   2 -10   3     2442.51     3255.76    199.26 o 
 -10  -9   3     1822.66     1321.78    302.53 o 
  -9  -9   3     2759.79     2684.12    218.07 o 
  -8  -9   3     3547.28     3525.63    618.35 o 
  -7  -9   3     8036.63     6977.18   2278.76 o 
  -6  -9   3     8009.01     7980.37    392.37 o 
  -5  -9   3     3099.00     3209.24    320.61 o 
  -4  -9   3     1650.29     1660.23     95.69 o 
  -3  -9   3     1209.46     1302.40     99.20 o 
  -2  -9   3     1075.05     1201.73    108.78 o 
  -1  -9   3       57.23       19.59     25.02 o 
   0  -9   3      266.77      372.68     64.96 o 
   1  -9   3     1435.27     1802.52    141.11 o 
   2  -9   3     1047.96     1394.15    104.27 o 
   3  -9   3     2308.52     3297.65    214.24 o 
   4  -9   3     2171.89     2734.66    201.39 o 
 -10  -8   3     2497.10     2554.36    363.69 o 
  -9  -8   3     3560.16     3104.27    291.40 o 
  -8  -8   3     4816.63     4690.24    392.79 o 
  -7  -8   3    10453.77     9859.07    604.71 o 
  -6  -8   3     8731.99    11290.96   1184.13 o 
  -5  -8   3     7789.15     7725.22    579.69 o 
  -4  -8   3     1970.49     2006.83    109.45 o 
  -3  -8   3      567.20      505.62     58.95 o 
  -2  -8   3      115.53       18.81     20.56 o 
  -1  -8   3      673.55      686.57     55.79 o 
   0  -8   3      796.35      786.26     59.25 o 
   1  -8   3     1628.15     1759.41    151.95 o 
   2  -8   3     1259.13     1613.79    114.65 o 
   3  -8   3      893.80     1344.03    119.88 o 
   4  -8   3      506.30      543.92     57.99 o 
   5  -8   3     1885.41     2616.61    384.22 o 
 -11  -7   3     1609.93     1587.91    178.15 o 
 -10  -7   3     4824.38     4844.58    363.49 o 
  -9  -7   3     4481.61     4780.10    306.41 o 
  -8  -7   3     4208.33     3889.91    255.32 o 
  -7  -7   3     6218.98     6154.20    373.68 o 
  -6  -7   3     4165.25     4000.87    253.18 o 
  -5  -7   3     3800.88     3649.39    200.57 o 
  -4  -7   3      530.84      587.12     58.35 o 
  -3  -7   3      535.75      345.39     90.21 o 
  -2  -7   3        2.37        0.22     30.66 o 
  -1  -7   3      404.05      520.78     45.59 o 
   0  -7   3     1370.96     1540.76     99.79 o 
   1  -7   3      981.55     1160.71     93.66 o 
   2  -7   3      324.64      501.35     60.35 o 
   3  -7   3     1716.64     2102.16    127.69 o 
   4  -7   3     3066.13     3870.24    212.16 o 
   5  -7   3     4823.45     4969.47    402.91 o 
   6  -7   3     2243.87     3068.55    371.98 o 
 -11  -6   3     2090.47     2410.96    240.19 o 
 -10  -6   3     3848.34     4214.00    441.36 o 
  -9  -6   3     5245.43     5132.09    397.02 o 
  -8  -6   3     1500.48     1597.68    104.87 o 
  -7  -6   3      149.88      114.61     27.74 o 
  -6  -6   3     1665.25     1842.59    193.53 o 
  -5  -6   3     5461.28     5347.65    274.14 o 
  -4  -6   3     2498.87     2763.20    143.59 o 
  -3  -6   3     1388.93     1420.98     99.78 o 
  -2  -6   3        8.58        0.00     19.16 o 
  -1  -6   3      243.57      262.23     34.96 o 
   0  -6   3     3112.20     3244.69    142.75 o 
   1  -6   3     3249.85     2966.76    245.31 o 
   2  -6   3     4275.79     4842.14    238.44 o 
   3  -6   3     2880.51     3630.86    175.13 o 
   4  -6   3     3918.93     4383.67    200.71 o 
   5  -6   3     7610.31     8548.41    407.72 o 
   6  -6   3     4290.65     7112.22   1998.30 o 
   7  -6   3     1731.23     2698.17   1135.13 o 
 -11  -5   3     1008.16      797.97    107.03 o 
 -10  -5   3     3357.42     3779.42    239.77 o 
  -9  -5   3     4635.29     5221.74    334.88 o 
  -8  -5   3     3916.25     3693.16    249.34 o 
  -7  -5   3     4110.76     4067.46    211.95 o 
  -6  -5   3     2581.38     2934.14    148.30 o 
  -5  -5   3      979.06      899.78     68.18 o 
  -4  -5   3     6665.38     5686.61    257.69 o 
  -3  -5   3      743.81      589.91     46.61 o 
  -2  -5   3        6.19       11.01     12.66 o 
  -1  -5   3      134.89      119.04     19.85 o 
   0  -5   3     2435.13     2190.10    109.99 o 
   1  -5   3     5162.85     5197.54    341.13 o 
   2  -5   3     7197.23     7573.15    333.66 o 
   3  -5   3     2641.00     2668.34    107.60 o 
   4  -5   3     6983.69     8642.36    352.08 o 
   5  -5   3     9036.00     9461.78    621.53 o 
   6  -5   3     8874.10     9273.72   1118.87 o 
   7  -5   3     3314.49     3260.77    308.87 o 
   8  -5   3      306.73      312.38    117.23 o 
 -11  -4   3      516.27      373.99     70.29 o 
 -10  -4   3     1449.15     1725.66    126.04 o 
  -9  -4   3     4397.83     4530.56    251.55 o 
  -8  -4   3     6589.37     7361.73    393.08 o 
  -7  -4   3     4037.78     4063.61    213.13 o 
  -6  -4   3     8239.29     7614.50    328.97 o 
  -5  -4   3     7317.44     6895.62    288.10 o 
  -4  -4   3     9103.31     9714.79    388.90 o 
  -3  -4   3     4061.22     4029.25    177.36 o 
  -2  -4   3     3777.18     3277.59    158.52 o 
  -1  -4   3       50.97       53.68     30.66 o 
   0  -4   3     2767.81     2864.69    212.82 o 
   1  -4   3     7966.68     7207.16    287.37 o 
   2  -4   3    12927.44    12937.86    485.53 o 
   3  -4   3     5565.83     6836.87    423.67 o 
   4  -4   3     2753.47     2563.65    157.94 o 
   5  -4   3     1670.42     1546.25    146.81 o 
   6  -4   3     6416.87     3941.27   2990.79 o 
   7  -4   3     2573.51     1501.50   1389.24 o 
   8  -4   3      732.36      678.09     98.37 o 
 -11  -3   3      833.09      687.07    127.16 o 
 -10  -3   3     1357.49     1457.20    115.12 o 
  -9  -3   3     4753.15     6792.14    582.89 o 
  -8  -3   3    12727.16    14061.77    801.87 o 
  -7  -3   3    13643.70    13736.82    697.39 o 
  -6  -3   3     9718.98    11093.79    502.37 o 
  -5  -3   3     3847.09     3589.39    140.86 o 
  -4  -3   3     8295.56     7962.25    339.13 o 
  -3  -3   3     1537.39     1761.75    160.73 o 
  -2  -3   3        3.64      281.91    128.68 o 
  -1  -3   3      293.07      644.84    107.90 o 
   0  -3   3      329.09      592.77     93.02 o 
   1  -3   3     9191.88     9662.71    350.96 o 
   2  -3   3    14443.14    14595.04    627.44 o 
   3  -3   3     5720.50     6639.40    546.83 o 
   4  -3   3     2209.15     2761.67    206.85 o 
   5  -3   3     1757.57     2180.71    192.11 o 
   6  -3   3     2328.31     2722.29    223.04 o 
   7  -3   3     1060.62     1151.87    165.57 o 
   8  -3   3     1784.31     1698.97    181.94 o 
   9  -3   3      290.67      189.36     76.64 o 
 -11  -2   3      895.05      893.91    157.78 o 
 -10  -2   3     2680.47     3284.02    193.80 o 
  -9  -2   3     9620.40    10114.84    511.32 o 
  -8  -2   3    11819.03    13163.13    664.37 o 
  -7  -2   3     9133.13     9211.28    433.11 o 
  -6  -2   3     7319.88     6879.14    283.39 o 
  -5  -2   3     5010.11     4995.57    199.70 o 
  -4  -2   3     2141.11     1988.06    139.55 o 
  -3  -2   3     5660.51     6058.24    273.32 o 
  -2  -2   3     1050.34      830.75     54.22 o 
  -1  -2   3      937.76      925.53     53.09 o 
   0  -2   3      123.77      387.67     54.07 o 
   1  -2   3     4588.02     4185.79    130.19 o 
   2  -2   3    16096.74    15077.53    716.44 o 
   3  -2   3    19224.61    21301.30   1470.59 o 
   4  -2   3     2215.03     1847.60     90.58 o 
   5  -2   3     1382.55     1734.17     91.93 o 
   6  -2   3     4017.06     4529.93    204.58 o 
   7  -2   3     5688.24     6958.58    380.86 o 
   8  -2   3     2679.35     3325.82    247.31 o 
   9  -2   3      347.42      377.75     36.60 o 
 -11  -1   3      909.37      849.62     74.30 o 
 -10  -1   3     1983.64     1766.98    108.21 o 
  -9  -1   3     4095.19     4902.21    239.94 o 
  -8  -1   3    11829.98    12347.70    565.52 o 
  -7  -1   3    14840.22    15649.99    758.79 o 
  -6  -1   3     3716.41     4174.09    176.17 o 
  -5  -1   3     1157.01     1156.95     64.80 o 
  -4  -1   3      609.97     1538.06    181.13 o 
  -3  -1   3     2357.99     2094.15     98.03 o 
  -2  -1   3       27.66       18.10     13.59 o 
  -1  -1   3      872.51      926.00     59.99 o 
   0  -1   3     1153.71     1600.54     72.99 o 
   1  -1   3      558.62      616.08     33.33 o 
   2  -1   3     3471.35     3152.21    135.38 o 
   3  -1   3    10547.74     9709.16    559.05 o 
   4  -1   3     5534.36     5510.48    223.43 o 
   5  -1   3     7689.87     7943.44    376.30 o 
   6  -1   3     6749.85     7659.79    487.42 o 
   7  -1   3     9479.20    11397.04    610.68 o 
   8  -1   3     3870.98     4679.77    295.37 o 
   9  -1   3      860.91      836.94    161.43 o 
  10  -1   3       65.09       48.31     16.76 o 
 -11   0   3      787.19      587.19     73.46 o 
 -10   0   3     1523.18     1509.87    142.69 o 
  -9   0   3     1224.26     1340.77     98.37 o 
  -8   0   3     3209.14     3860.64    182.42 o 
  -7   0   3     6409.76     7150.37    309.09 o 
  -6   0   3     3891.22     3709.11    165.59 o 
  -5   0   3     1795.46     1984.84     94.23 o 
  -4   0   3      106.26      593.46    110.44 o 
  -3   0   3     8031.11     8988.23    346.83 o 
  -2   0   3     4019.70     3601.03    162.71 o 
  -1   0   3     1205.24     2250.14    256.32 o 
   0   0   3    17332.32    20100.39    961.73 o 
   1   0   3    12907.48    12752.24    494.57 o 
   2   0   3     7086.35     6655.26    172.65 o 
   3   0   3    35959.27    35739.16   2657.95 o 
   4   0   3    11551.04     9874.48    649.95 o 
   5   0   3     6360.53     5744.56    295.13 o 
   6   0   3     6632.54     6625.39    313.38 o 
   7   0   3     7567.76     9374.06    515.37 o 
   8   0   3     2572.54     3171.89    308.65 o 
   9   0   3     1088.61     1140.97    210.41 o 
  10   0   3       40.62       38.54     21.73 o 
 -10   1   3      464.04      399.28     91.83 o 
  -9   1   3      508.26      537.21     63.57 o 
  -8   1   3     2040.69     2028.61    109.71 o 
  -7   1   3     6271.96     6934.18    297.43 o 
  -6   1   3     7848.46     8683.93    348.61 o 
  -5   1   3     9558.45     9993.68    393.45 o 
  -4   1   3     2326.91     2542.16    125.03 o 
  -3   1   3      239.56      123.73     22.16 o 
  -2   1   3      835.78     1021.99     62.72 o 
  -1   1   3     1418.31     2691.55    230.99 o 
   0   1   3     5868.74     5388.56    189.91 o 
   1   1   3      149.19       81.17     38.91 o 
   2   1   3    17178.97    16934.87    659.53 o 
   3   1   3    28413.26    27558.18   1475.48 o 
   4   1   3    28067.87    30013.24   2397.27 o 
   5   1   3    14003.81    13792.17    683.05 o 
   6   1   3     5020.30     5942.97    290.44 o 
   7   1   3     4029.19     4037.43    217.48 o 
   8   1   3     2570.46     3083.32    288.56 o 
   9   1   3     1817.89     2201.13    262.96 o 
  10   1   3      234.09       95.29     28.77 o 
  11   1   3       62.49       56.92     60.08 o 
 -10   2   3     1943.03     1848.08    177.70 o 
  -9   2   3     1389.58     1073.65    109.26 o 
  -8   2   3     2240.77     2580.22    160.89 o 
  -7   2   3     6041.19     6141.21    346.31 o 
  -6   2   3     9514.04    10075.99    455.49 o 
  -5   2   3     8099.99     8456.83    329.74 o 
  -4   2   3     5316.64     5407.09    214.62 o 
  -3   2   3       36.63       24.64     20.01 o 
  -2   2   3     2152.54     1945.69     84.63 o 
  -1   2   3        5.30        0.00     34.83 o 
   0   2   3     3026.68     2846.69    199.61 o 
   1   2   3     5127.26     4104.63    160.23 o 
   2   2   3    10850.37    10910.47    493.63 o 
   3   2   3    22961.11    22427.63   1052.81 o 
   4   2   3    47266.38    45185.92   2068.87 o 
   5   2   3     8207.87     8596.94    268.10 o 
   6   2   3     3502.80     3725.51    138.40 o 
   7   2   3     2414.07     2770.08     86.18 o 
   8   2   3     2141.90     2231.41    181.84 o 
   9   2   3      894.07      668.63     27.18 o 
  10   2   3       97.40       47.28     11.29 o 
  11   2   3      105.88      103.45     84.48 o 
 -10   3   3     2252.95     2147.71    205.33 o 
  -9   3   3     3840.45     3537.10    357.30 o 
  -8   3   3     3266.74     3012.23    219.97 o 
  -7   3   3     7344.21     7571.99    451.46 o 
  -6   3   3    20393.50    20561.91   1093.57 o 
  -5   3   3    13631.33    13265.82    605.82 o 
  -4   3   3     7484.25     8513.14    324.17 o 
  -3   3   3      123.91      641.56    204.85 o 
  -2   3   3      309.13      408.62     35.52 o 
  -1   3   3     5753.33     5803.44    239.34 o 
   0   3   3     4493.98     4518.99    238.34 o 
   1   3   3     4772.90     6788.20    438.68 o 
   2   3   3     2572.06     2729.32    217.43 o 
   3   3   3     2846.40     2067.25     83.23 o 
   4   3   3    19095.53    20194.87   1008.23 o 
   5   3   3     6725.86     5921.76    243.25 o 
   6   3   3     6163.24     6425.78    248.00 o 
   7   3   3     2450.82     2389.69    145.44 o 
   8   3   3     3126.80     3525.96    198.23 o 
   9   3   3     1939.83     2210.46    212.62 o 
  10   3   3     1241.57      819.96     81.84 o 
  11   3   3       19.35       21.11     21.72 o 
  -9   4   3     4323.21     4561.73    347.09 o 
  -8   4   3     4133.41     4371.92    350.28 o 
  -7   4   3     4957.00     4856.92    285.65 o 
  -6   4   3     5873.31     5807.77    281.93 o 
  -5   4   3     3343.74     3941.35    222.22 o 
  -4   4   3     4366.27     4243.52    190.86 o 
  -3   4   3      162.83        0.00     21.99 o 
  -2   4   3      825.05      406.27     71.67 o 
  -1   4   3     6334.95     6623.96    271.51 o 
   0   4   3     1655.87     1487.55     81.09 o 
   1   4   3    13439.26    12459.65    512.07 o 
   2   4   3      636.14      746.62     51.08 o 
   3   4   3      252.98      876.19    134.43 o 
   4   4   3    10235.94     9891.59    526.48 o 
   5   4   3    14363.61    15059.95    617.64 o 
   6   4   3     7882.94     7751.15    264.96 o 
   7   4   3     5851.61     6026.23    202.97 o 
   8   4   3     4152.75     4450.80    225.77 o 
   9   4   3      680.52      599.57     72.30 o 
  10   4   3      152.94      137.37     44.20 o 
  11   4   3      144.15       52.40     22.44 o 
  12   4   3      247.81      313.06    172.36 o 
  -9   5   3     2229.52     2528.48    199.63 o 
  -8   5   3     1866.32     1826.55    105.51 o 
  -7   5   3     1487.06     1592.34    135.26 o 
  -6   5   3     1205.19      987.38     74.32 o 
  -5   5   3     1512.63     1268.30     89.90 o 
  -4   5   3     1522.72     1754.24     95.41 o 
  -3   5   3     1272.57     1095.08     71.18 o 
  -2   5   3       55.41       76.08     56.76 o 
  -1   5   3      336.57       13.13     53.47 o 
   0   5   3     1209.63     1107.12     69.62 o 
   1   5   3     7419.68     6636.13    289.21 o 
   2   5   3    19501.00    16462.76    670.14 o 
   3   5   3    12725.11    11279.68    415.25 o 
   4   5   3     5968.32     5785.32    342.95 o 
   5   5   3    14062.95    12438.72    532.13 o 
   6   5   3    12047.59    11754.52    428.19 o 
   7   5   3     7280.19     7171.15    302.64 o 
   8   5   3     2100.66     2552.48    123.57 o 
   9   5   3     1094.26     1522.46    150.00 o 
  10   5   3       55.74       64.67     21.15 o 
  11   5   3      266.79      212.25     41.99 o 
  12   5   3      287.61      182.35     58.10 o 
  -8   6   3     1927.83     2041.64    137.61 o 
  -7   6   3      562.42      440.11     57.29 o 
  -6   6   3     1086.63      910.24     66.79 o 
  -5   6   3     3160.61     3371.09    214.85 o 
  -4   6   3     1062.79      828.69     69.76 o 
  -3   6   3      581.08      816.98     70.82 o 
  -2   6   3      277.50      416.69     37.18 o 
  -1   6   3      428.90      323.88     49.32 o 
   0   6   3     3010.12     2069.21    209.02 o 
   1   6   3    14382.12    11221.20    662.20 o 
   2   6   3    13231.07    12046.13    565.96 o 
   3   6   3    14828.50    13891.55    660.83 o 
   4   6   3    11675.12     9125.99    456.21 o 
   5   6   3    26212.96    25951.58   1313.27 o 
   6   6   3    12227.84    11381.60    437.17 o 
   7   6   3    13173.25    13758.73    664.15 o 
   8   6   3     8668.28     9183.08    440.89 o 
   9   6   3     1361.89     1385.14     88.48 o 
  10   6   3       27.11        0.00     19.01 o 
  11   6   3       41.99      230.17    210.41 o 
  12   6   3      220.78      153.71     70.28 o 
  -7   7   3     1138.77      979.07    157.75 o 
  -6   7   3      952.77      933.08    126.58 o 
  -5   7   3     2341.42     2171.53    189.74 o 
  -4   7   3     2780.81     2645.92    232.76 o 
  -3   7   3     4440.56     4129.16    225.98 o 
  -2   7   3        5.58       56.39     20.04 o 
  -1   7   3      165.93      124.57     18.10 o 
   0   7   3     1363.24     1391.77     77.94 o 
   1   7   3     7810.29     6540.64    314.84 o 
   2   7   3    24196.69    21870.74   1131.99 o 
   3   7   3    15433.48    12458.01    538.12 o 
   4   7   3     3781.60     3617.79    202.94 o 
   5   7   3    13842.95    12139.59    492.53 o 
   6   7   3    10154.76     9527.11    432.10 o 
   7   7   3     6034.45     5178.05    223.35 o 
   8   7   3     2055.50     2201.39    108.37 o 
   9   7   3     1243.55     1501.49     75.83 o 
  10   7   3      956.76      949.29     61.65 o 
  11   7   3      171.54      114.91     39.82 o 
  12   7   3        4.34      966.14    603.26 o 
  -7   8   3     3661.92     3322.94    564.59 o 
  -6   8   3     2676.47     1956.57    391.43 o 
  -5   8   3     2697.61     2687.24    185.42 o 
  -4   8   3     2323.21     2211.04    111.51 o 
  -3   8   3     1705.32     1431.39     88.04 o 
  -2   8   3       49.04        0.00     32.45 o 
  -1   8   3      103.00        0.00     11.29 o 
   0   8   3      733.89      628.42     68.41 o 
   1   8   3     3947.44     3685.31    160.30 o 
   2   8   3     5565.70     5399.95    216.70 o 
   3   8   3     6786.81     6324.40    275.89 o 
   4   8   3     5075.06     3215.33    342.91 o 
   5   8   3     3118.47     2791.75    142.57 o 
   6   8   3     5765.05     5453.40    252.17 o 
   7   8   3     5419.89     5932.89    285.72 o 
   8   8   3     2798.50     2939.50    144.06 o 
   9   8   3     1477.55     1389.14     77.50 o 
  10   8   3      682.06      825.25     67.19 o 
  11   8   3       42.16        4.33     23.50 o 
  12   8   3      129.99      347.05    184.18 o 
  -6   9   3     2512.00     2052.07    354.13 o 
  -5   9   3     1337.55      918.81    103.16 o 
  -4   9   3     1048.29      838.88    104.80 o 
  -3   9   3      678.76      670.80     82.12 o 
  -2   9   3      415.50      465.46     64.48 o 
  -1   9   3       31.83       11.16     16.94 o 
   0   9   3       31.02        0.00     28.48 o 
   1   9   3      947.11      822.04     58.09 o 
   2   9   3     4138.30     3394.82    154.25 o 
   3   9   3     8276.68     7477.34    351.28 o 
   4   9   3     3935.17     4291.23    333.49 o 
   5   9   3      776.99     1193.10    104.31 o 
   6   9   3     3810.72     3479.19    145.05 o 
   7   9   3     2429.35     1900.86    127.67 o 
   8   9   3     4321.21     4289.96    237.25 o 
   9   9   3     1977.00     2156.14    127.73 o 
  10   9   3      205.71      161.86     37.68 o 
  11   9   3        0.41        0.00     20.89 o 
  -5  10   3      830.19      501.51    148.15 o 
  -4  10   3      399.03      360.48     62.04 o 
  -3  10   3       49.30       67.46     29.80 o 
  -2  10   3        2.01        0.00     26.20 o 
  -1  10   3      122.33      110.18     29.76 o 
   0  10   3       21.91        0.00     18.24 o 
   1  10   3      175.27      159.41     37.21 o 
   2  10   3     3412.01     4250.67    249.89 o 
   3  10   3    10060.68     9307.13    503.30 o 
   4  10   3     8982.63     9090.47    759.30 o 
   5  10   3     2984.50     2594.68    124.07 o 
   6  10   3     3767.44     3469.34    181.23 o 
   7  10   3     3391.14     3614.78    179.73 o 
   8  10   3     5145.38     5164.87    291.01 o 
   9  10   3     2245.30     2149.02    144.69 o 
  10  10   3      214.58      246.30     55.45 o 
  11  10   3      332.93      371.46     66.00 o 
  -4  11   3      116.08       41.49     28.60 o 
  -3  11   3       69.98       30.50     28.37 o 
  -2  11   3      421.44      645.11    100.55 o 
  -1  11   3        5.67        0.00     28.94 o 
   0  11   3       34.72      141.58     37.86 o 
   1  11   3      956.01     1098.06    111.29 o 
   2  11   3     6811.45     6284.57    348.26 o 
   3  11   3    11238.39    12088.61    822.89 o 
   4  11   3    15578.03    19801.37   1531.36 o 
   5  11   3     7191.61     6984.79    388.49 o 
   6  11   3     4124.54     3815.80    229.36 o 
   7  11   3     4194.34     3586.18    214.80 o 
   8  11   3     2682.48     2371.92    131.30 o 
   9  11   3     1198.37     1114.97    124.43 o 
  10  11   3      217.00      172.83     45.88 o 
  11  11   3       47.33       74.34     42.16 o 
  -3  12   3      193.60      244.88     60.87 o 
  -2  12   3        9.65       54.33     38.87 o 
  -1  12   3      384.46      324.76     51.79 o 
   0  12   3     1132.98      840.59     81.62 o 
   1  12   3      954.20      845.92     66.95 o 
   2  12   3     1247.73     1438.03    108.52 o 
   3  12   3     3751.03     5138.64    504.07 o 
   4  12   3     9694.95     9028.08    532.76 o 
   5  12   3     7642.47     7075.49    421.97 o 
   6  12   3     3772.73     3538.50    214.26 o 
   7  12   3     2793.60     2637.71    191.65 o 
   8  12   3     1563.05     1336.40    128.45 o 
   9  12   3     1792.54     1742.11    161.63 o 
  10  12   3      444.79      582.66     79.72 o 
  -1  13   3       14.92        0.00     35.80 o 
   0  13   3     1337.32     1491.19    209.32 o 
   1  13   3     1621.04     1832.80    161.54 o 
   2  13   3     2188.43     2675.13    249.57 o 
   3  13   3     3172.02     3089.79    226.56 o 
   4  13   3     4809.87     4935.40    317.37 o 
   5  13   3     5265.06     5164.42    296.79 o 
   6  13   3     1818.18     1913.84    157.02 o 
   7  13   3     1233.87     1255.31    109.51 o 
   8  13   3      554.64      526.03     75.25 o 
   9  13   3      680.68      608.13    104.76 o 
   1  14   3      515.35      627.64     88.68 o 
   2  14   3      703.61      939.98    108.25 o 
   3  14   3     1010.74     1258.77    119.04 o 
   4  14   3     1764.09     1819.62    171.24 o 
   5  14   3     3699.64     3537.15    255.31 o 
   6  14   3     1949.11     1702.28    144.04 o 
   7  14   3     1394.27     1377.56    143.87 o 
   8  14   3      960.44      979.87    124.82 o 
  -7 -11   4      404.99      389.85     73.43 o 
  -6 -11   4      634.98      464.10     94.41 o 
  -5 -11   4      593.50      408.26     83.84 o 
  -4 -11   4     1052.84      970.54    108.56 o 
  -3 -11   4     2114.85     1989.63    231.06 o 
  -2 -11   4     2093.42     1786.98    226.69 o 
  -1 -11   4      231.88      282.71     75.96 o 
  -8 -10   4       84.58      130.00     58.31 o 
  -7 -10   4      631.21      229.96    148.74 o 
  -6 -10   4     1397.41      934.24    214.67 o 
  -5 -10   4      868.60      807.65     95.96 o 
  -4 -10   4     1698.04     1683.71    142.37 o 
  -3 -10   4     2997.16     2907.12    202.52 o 
  -2 -10   4     5811.76     6111.93    359.78 o 
  -1 -10   4     5688.69     5491.57    417.54 o 
   0 -10   4     2781.68     3170.97    215.53 o 
   1 -10   4     1519.24     1785.88    161.74 o 
  -9  -9   4        2.86       83.34     61.00 o 
  -8  -9   4        2.86       96.48     89.71 o 
  -7  -9   4      465.28     1282.19    584.76 o 
  -6  -9   4     2238.58     2503.99    301.53 o 
  -5  -9   4     1881.41     1703.25    129.36 o 
  -4  -9   4     4873.14     5150.28    333.09 o 
  -3  -9   4     7733.38     7811.82    440.78 o 
  -2  -9   4    10007.52     9923.04    510.77 o 
  -1  -9   4     8434.07     8534.17    464.27 o 
   0  -9   4     3009.53     2927.48    343.02 o 
   1  -9   4     1793.30     2201.58    158.02 o 
   2  -9   4      716.17      940.50     69.01 o 
   3  -9   4      382.55      593.09     68.88 o 
 -10  -8   4      460.54      863.79    370.63 o 
  -9  -8   4        9.91       43.77     32.40 o 
  -8  -8   4      207.53      105.76     52.19 o 
  -7  -8   4      307.27      178.56     62.91 o 
  -6  -8   4     2142.55     2034.77    152.93 o 
  -5  -8   4     3733.86     4792.88    583.80 o 
  -4  -8   4     3565.98     3302.07    188.17 o 
  -3  -8   4     5575.43     5492.92    314.60 o 
  -2  -8   4     9916.35    10620.40    558.37 o 
  -1  -8   4     6205.34     6237.86    307.90 o 
   0  -8   4     1621.45     1883.59    141.10 o 
   1  -8   4     2471.12     2677.28    180.25 o 
   2  -8   4     1045.97     1429.40    119.12 o 
   3  -8   4      285.06      465.60     59.36 o 
   4  -8   4       12.33       25.71     22.88 o 
 -10  -7   4     1065.88     1014.63    155.37 o 
  -9  -7   4      667.67      563.58    142.99 o 
  -8  -7   4        2.13        0.00     43.81 o 
  -7  -7   4      141.22      156.65     48.63 o 
  -6  -7   4     2403.33     2205.15    279.56 o 
  -5  -7   4     4524.12     4475.47    219.92 o 
  -4  -7   4     3230.08     4077.35    404.96 o 
  -3  -7   4     4475.80     4755.84    301.34 o 
  -2  -7   4     2613.21     2304.30    137.75 o 
  -1  -7   4     4459.16     4673.24    250.06 o 
   0  -7   4     2864.32     2968.65    154.12 o 
   1  -7   4      572.37      803.68     56.93 o 
   2  -7   4      465.20      543.64     49.87 o 
   3  -7   4      313.84      411.17     46.64 o 
   4  -7   4        3.53       24.48     22.06 o 
   5  -7   4      127.08      155.95     80.25 o 
 -11  -6   4     1747.53     1736.68    277.11 o 
 -10  -6   4     1107.03     1077.93    139.02 o 
  -9  -6   4       13.58        0.00     22.71 o 
  -8  -6   4       12.83        8.07     38.34 o 
  -7  -6   4       38.27       33.78     39.41 o 
  -6  -6   4     3024.55     2977.69    191.31 o 
  -5  -6   4     6232.63     6024.22    305.97 o 
  -4  -6   4     1205.92     1018.90     81.04 o 
  -3  -6   4      675.55      828.31     70.18 o 
  -2  -6   4     1522.67     2162.95    240.94 o 
  -1  -6   4     4885.42     5157.07    230.24 o 
   0  -6   4     3486.80     3718.00    164.03 o 
   1  -6   4     2041.52     1941.87    145.43 o 
   2  -6   4     1270.37     1410.52     93.32 o 
   3  -6   4       65.79      114.22     25.96 o 
   4  -6   4        7.66        0.00     21.90 o 
   5  -6   4      569.48      611.02     67.50 o 
   6  -6   4      651.83      782.68    141.19 o 
 -11  -5   4      543.67      434.79     88.42 o 
 -10  -5   4      371.25      162.75     72.19 o 
  -9  -5   4      417.40      463.46     76.50 o 
  -8  -5   4        9.42       49.11     20.96 o 
  -7  -5   4     1571.62     1621.19    119.10 o 
  -6  -5   4     1779.26     1655.81    129.28 o 
  -5  -5   4     9698.74     9488.43    405.76 o 
  -4  -5   4     9143.17     8792.12    416.50 o 
  -3  -5   4     2835.29     2906.63    143.13 o 
  -2  -5   4     2041.04     1810.42     97.96 o 
  -1  -5   4     9233.61     8920.04    540.39 o 
   0  -5   4    16454.67    15721.08    656.13 o 
   1  -5   4     6747.52     7328.40    309.33 o 
   2  -5   4     3118.90     3479.62    145.77 o 
   3  -5   4       59.41       28.98     14.72 o 
   4  -5   4        8.23       21.53     21.48 o 
   5  -5   4      461.78      413.17     37.55 o 
   6  -5   4     1255.48     1502.28    189.27 o 
   7  -5   4     1253.16     1052.39    141.22 o 
 -11  -4   4      331.25      261.97     77.70 o 
 -10  -4   4      247.95      198.10     41.66 o 
  -9  -4   4       22.11        0.00     32.49 o 
  -8  -4   4       76.31       38.78     24.75 o 
  -7  -4   4      371.58      252.41     44.23 o 
  -6  -4   4      706.17      734.76     64.44 o 
  -5  -4   4     7840.85     8152.48    369.08 o 
  -4  -4   4    12656.96    12007.94    535.26 o 
  -3  -4   4    13680.79    12996.31    581.73 o 
  -2  -4   4    14841.26    15768.20    710.37 o 
  -1  -4   4    11311.63    11201.21    455.34 o 
   0  -4   4    16446.79    16641.98    707.50 o 
   1  -4   4    11460.59    10760.95    460.28 o 
   2  -4   4    10012.47    10682.97    457.49 o 
   3  -4   4     1816.61     2031.81     79.51 o 
   4  -4   4        0.79       28.66     11.92 o 
   5  -4   4      675.87      666.63     95.03 o 
   6  -4   4     1101.64     1231.95    142.29 o 
   7  -4   4      502.84      771.34    131.57 o 
   8  -4   4      336.56      123.55     50.15 o 
 -11  -3   4      110.92       65.25     43.19 o 
 -10  -3   4      422.96      422.39     86.10 o 
  -9  -3   4       87.80       79.83     38.82 o 
  -8  -3   4       26.07        5.12     20.97 o 
  -7  -3   4       57.41      207.14     34.98 o 
  -6  -3   4      453.46      260.62     45.11 o 
  -5  -3   4     7591.29     7383.45    334.94 o 
  -4  -3   4    23274.07    23605.69   1206.75 o 
  -3  -3   4    20032.04    20478.77   1008.93 o 
  -2  -3   4    15072.70    14682.23    693.33 o 
  -1  -3   4     9029.68     8454.98    356.09 o 
   0  -3   4    12315.44    11850.61    467.85 o 
   1  -3   4     9550.88    10511.06    649.43 o 
   2  -3   4     1798.24     1910.46     84.39 o 
   3  -3   4      136.74       27.76     20.91 o 
   4  -3   4        2.12        0.00     26.47 o 
   5  -3   4       16.61        0.00     27.09 o 
   6  -3   4      929.91      800.74     94.66 o 
   7  -3   4      823.15      845.82     96.05 o 
   8  -3   4      246.29      341.71     55.35 o 
   9  -3   4      269.88      216.38     43.79 o 
 -11  -2   4      806.52      495.75    107.91 o 
 -10  -2   4      658.30      773.18     88.21 o 
  -9  -2   4       81.51       56.00     28.20 o 
  -8  -2   4      105.66       37.15     26.69 o 
  -7  -2   4     2249.97     2211.91    120.06 o 
  -6  -2   4     2066.44     2207.32    111.40 o 
  -5  -2   4     2385.64     2590.82    113.67 o 
  -4  -2   4    22754.55    23088.60   1158.15 o 
  -3  -2   4    19457.03    17302.44    873.96 o 
  -2  -2   4     9790.72    10170.62    460.24 o 
  -1  -2   4     3569.05     4336.27    242.17 o 
   0  -2   4     3896.54     4718.31    170.73 o 
   1  -2   4     1384.45     2028.99    212.61 o 
   2  -2   4      970.17      836.57    109.58 o 
   3  -2   4     6756.83     7200.20    430.32 o 
   4  -2   4        2.74        0.00     11.92 o 
   5  -2   4       13.57        2.72     12.55 o 
   6  -2   4     1210.52     1368.17     75.64 o 
   7  -2   4     4434.71     4917.93    255.50 o 
   8  -2   4     2071.91     2423.86    261.75 o 
   9  -2   4      544.95      222.15    141.74 o 
 -11  -1   4      760.50      610.63    122.91 o 
 -10  -1   4      195.16      106.05     43.38 o 
  -9  -1   4      205.59      123.36     28.80 o 
  -8  -1   4       24.51        0.00     21.06 o 
  -7  -1   4      206.39      218.80     40.29 o 
  -6  -1   4     3335.86     3426.08    171.95 o 
  -5  -1   4     3149.65     2992.96    137.24 o 
  -4  -1   4     6754.07     7441.02    339.33 o 
  -3  -1   4    16559.57    16774.15    813.52 o 
  -2  -1   4    14418.07    13488.53    586.30 o 
  -1  -1   4      842.66     1067.54     67.29 o 
   0  -1   4      782.96      825.40     47.00 o 
   1  -1   4    11370.69    11402.09    409.22 o 
   2  -1   4     3607.74     3411.34    247.74 o 
   3  -1   4      351.86      301.52     51.62 o 
   4  -1   4       15.59        0.00     17.22 o 
   5  -1   4       65.17       69.88     17.76 o 
   6  -1   4     1742.11     1619.22     84.61 o 
   7  -1   4     3159.50     3502.69    239.55 o 
   8  -1   4     3104.53     3661.57    302.42 o 
   9  -1   4     2244.28     2491.43    241.93 o 
  10  -1   4     1463.93      588.63     75.67 o 
 -11   0   4      932.18      511.32    104.53 o 
 -10   0   4      165.85      137.98     32.12 o 
  -9   0   4      112.21       56.86     25.56 o 
  -8   0   4       15.11       29.50     20.76 o 
  -7   0   4      685.97      615.16     54.27 o 
  -6   0   4      750.85      804.20     56.66 o 
  -5   0   4     1406.02     1448.13     82.64 o 
  -4   0   4    16967.34    19648.02    984.33 o 
  -3   0   4    18461.60    19443.58    951.50 o 
  -2   0   4     7568.04     8368.82    317.77 o 
  -1   0   4    13482.60    13857.58    575.66 o 
   0   0   4      485.45      562.15     32.92 o 
   1   0   4     1061.05      950.30     43.31 o 
   2   0   4     9843.46     9446.67    292.49 o 
   3   0   4     9890.39     9612.80    527.54 o 
   4   0   4       84.97       59.67     15.31 o 
   5   0   4     1635.58     1720.23     79.07 o 
   6   0   4      460.20      808.79     94.49 o 
   7   0   4     3438.55     3874.16    392.35 o 
   8   0   4     7751.06     8466.14   1043.33 o 
   9   0   4     4292.63     5029.44    849.59 o 
  10   0   4     2482.24     2118.58   1306.34 o 
 -10   1   4       31.72        0.00     17.61 o 
  -9   1   4      115.19      103.30     27.66 o 
  -8   1   4       44.07       47.03     22.21 o 
  -7   1   4       64.80       83.81     25.29 o 
  -6   1   4     1085.58     1111.43     64.66 o 
  -5   1   4     1168.39     1296.87     72.25 o 
  -4   1   4      344.78      641.14    115.52 o 
  -3   1   4    15237.25    18067.08    849.52 o 
  -2   1   4    32250.17    32240.51   1789.62 o 
  -1   1   4    15109.76    15636.58    776.31 o 
   0   1   4    19372.00    19396.37    863.53 o 
   1   1   4    63944.45    67900.00   5069.56 o 
   2   1   4    16964.78    17629.05    674.85 o 
   3   1   4      350.65      169.27     31.62 o 
   4   1   4      154.30      460.52    123.65 o 
   5   1   4     4693.60     5088.56    269.13 o 
   6   1   4     2457.11     2517.10    131.95 o 
   7   1   4     3181.69     3368.50    373.14 o 
   8   1   4     4164.70     5341.13    807.07 o 
   9   1   4     3225.09     3657.74    660.47 o 
  10   1   4     1594.84     1701.96    461.55 o 
  11   1   4      850.44     1127.01    138.37 o 
 -10   2   4      139.99      103.32     28.25 o 
  -9   2   4       59.20       29.82     19.99 o 
  -8   2   4      129.35       36.07     19.58 o 
  -7   2   4     1306.13     1184.87     85.55 o 
  -6   2   4     2504.58     2443.26    131.61 o 
  -5   2   4     6243.22     6170.12    258.64 o 
  -4   2   4     5884.36     6514.67    262.30 o 
  -3   2   4    14926.34    14425.04    665.57 o 
  -2   2   4    27789.03    28734.16   1529.59 o 
  -1   2   4    44881.87    46254.57   2943.07 o 
   0   2   4    17180.24    18200.52    798.19 o 
   1   2   4      194.09      289.68     29.58 o 
   2   2   4     2979.03     2519.69     90.69 o 
   3   2   4     2776.93     3092.62     97.59 o 
   4   2   4      433.84      814.46    129.51 o 
   5   2   4      635.84      639.03     38.04 o 
   6   2   4       53.15      101.93     14.62 o 
   7   2   4     1627.09     1466.13    174.13 o 
   8   2   4     4571.33     3612.04    153.40 o 
   9   2   4     4208.80     4854.91    855.08 o 
  10   2   4     1621.17      881.68     68.78 o 
  11   2   4      570.73      956.17    139.62 o 
 -10   3   4      565.59      527.48     53.52 o 
  -9   3   4        3.86        4.12     15.62 o 
  -8   3   4       69.98       44.33     23.00 o 
  -7   3   4     1141.37     1290.30     79.93 o 
  -6   3   4     9121.21     9178.98    442.25 o 
  -5   3   4    10210.42    10878.78    480.04 o 
  -4   3   4     5166.38     5132.67    224.38 o 
  -3   3   4    15070.32    16680.43    770.57 o 
  -2   3   4    26578.22    26611.27   1417.41 o 
  -1   3   4    34615.67    35221.50   1971.31 o 
   0   3   4    18329.51    18386.95    819.58 o 
   1   3   4     2828.99     2703.89    128.82 o 
   2   3   4     4359.73     4266.89    136.05 o 
   3   3   4       95.86        0.00     11.14 o 
   4   3   4      303.34      279.96     45.21 o 
   5   3   4      774.12      750.58     31.67 o 
   6   3   4     1208.47     1089.47     50.04 o 
   7   3   4      377.78      592.82     51.74 o 
   8   3   4     1940.49     2248.72    101.05 o 
   9   3   4     4622.75     5298.04    351.74 o 
  10   3   4     3797.72     2983.18    171.53 o 
  11   3   4     1363.06     2079.17    374.41 o 
  -9   4   4       75.04       53.84     25.44 o 
  -8   4   4       53.61       33.30     19.22 o 
  -7   4   4      368.07      296.05     43.32 o 
  -6   4   4     1073.58      966.54     72.64 o 
  -5   4   4     6387.21     6519.98    320.05 o 
  -4   4   4    12055.84    13311.82    598.15 o 
  -3   4   4     6443.00     6275.21    272.38 o 
  -2   4   4    13039.99    15299.51    619.44 o 
  -1   4   4    21289.75    23421.74   1141.51 o 
   0   4   4    14690.57    14911.74    635.58 o 
   1   4   4     2071.25     1540.03     86.11 o 
   2   4   4      142.33      103.00     53.11 o 
   3   4   4      739.96      933.39     51.15 o 
   4   4   4      389.33      187.83     29.26 o 
   5   4   4       32.71       10.54     34.73 o 
   6   4   4      589.47      670.65     49.60 o 
   7   4   4       64.99      119.61     32.01 o 
   8   4   4     1388.80     1409.45     83.71 o 
   9   4   4     6827.50     8510.35    385.14 o 
  10   4   4     6579.89     7352.86    487.37 o 
  11   4   4     2886.17     2239.67    108.12 o 
  -9   5   4       40.88       71.91     21.94 o 
  -8   5   4       76.83       69.00     23.86 o 
  -7   5   4      197.77      146.22     24.90 o 
  -6   5   4      689.11      726.80     61.65 o 
  -5   5   4     2564.52     2892.74    149.43 o 
  -4   5   4     4677.60     4208.85    173.69 o 
  -3   5   4     2059.18     2519.85    115.83 o 
  -2   5   4     1414.81     1061.53     74.70 o 
  -1   5   4     2048.66     2461.99    301.38 o 
   0   5   4     6301.22     5592.96    281.54 o 
   1   5   4     5774.14     5919.18    245.12 o 
   2   5   4    12021.93    11009.46    380.47 o 
   3   5   4     7005.79     7007.91    422.28 o 
   4   5   4      145.99     1284.59    194.61 o 
   5   5   4      786.12      730.04     48.99 o 
   6   5   4     8430.68     8048.39    363.20 o 
   7   5   4     3369.77     3581.16    159.09 o 
   8   5   4     3402.77     3615.97    174.24 o 
   9   5   4     5013.19     5447.11    250.16 o 
  10   5   4     6580.92     7997.23    425.00 o 
  11   5   4     5670.04     6429.71    812.15 o 
  12   5   4     1375.06     2031.06    467.78 o 
  -8   6   4       14.61       14.84     19.45 o 
  -7   6   4       35.16       20.03     22.59 o 
  -6   6   4      297.77      175.92     32.78 o 
  -5   6   4     2813.98     2642.47    194.68 o 
  -4   6   4     4472.20     4743.34    251.09 o 
  -3   6   4     4652.59     4396.72    193.11 o 
  -2   6   4     4412.11     4575.63    193.69 o 
  -1   6   4     2714.76     2485.26    115.56 o 
   0   6   4     9239.52     6528.81    335.57 o 
   1   6   4    10153.62     9304.88    405.49 o 
   2   6   4      784.53      268.79     85.68 o 
   3   6   4     2700.67     4289.51    237.57 o 
   4   6   4     2061.43     2569.56    337.80 o 
   5   6   4     1034.99      849.65     51.50 o 
   6   6   4    10408.01    10641.48    430.54 o 
   7   6   4     4724.54     4665.20    171.09 o 
   8   6   4     4388.60     4463.44    212.80 o 
   9   6   4     5229.99     6138.65    318.52 o 
  10   6   4     6554.26     7292.26    324.12 o 
  11   6   4     6068.68     6875.76    665.24 o 
  12   6   4     2146.40     1934.61    314.09 o 
  -8   7   4       13.48       40.01     23.47 o 
  -7   7   4      329.83      219.08     35.21 o 
  -6   7   4      316.23      326.62     51.25 o 
  -5   7   4     1703.92     1967.64    148.84 o 
  -4   7   4     7960.40     7043.31    389.19 o 
  -3   7   4     7102.11     7152.59    323.84 o 
  -2   7   4     4669.65     4556.69    212.54 o 
  -1   7   4    11662.89    10583.75    465.42 o 
   0   7   4    11469.71    10952.40    455.61 o 
   1   7   4     8300.41     7412.84    314.66 o 
   2   7   4     8198.66     7495.17    360.92 o 
   3   7   4     4275.97     3065.86    147.54 o 
   4   7   4      247.32      262.73     23.10 o 
   5   7   4     1914.11     1834.39     81.70 o 
   6   7   4     4912.13     4034.83    194.35 o 
   7   7   4     8804.69     8260.10    317.67 o 
   8   7   4     1140.91     1309.76     78.36 o 
   9   7   4      466.61      387.59     56.18 o 
  10   7   4     3701.70     4189.40    240.83 o 
  11   7   4     4384.33     4944.89    301.21 o 
  12   7   4     2357.05     2864.23    251.73 o 
  -7   8   4      285.43      260.66     66.24 o 
  -6   8   4      874.10      654.04     98.81 o 
  -5   8   4     3218.92     2438.96    395.80 o 
  -4   8   4     7776.27     7491.64    614.10 o 
  -3   8   4    16743.89    15395.46    801.25 o 
  -2   8   4    13280.09    13390.17    657.49 o 
  -1   8   4     5281.22     5154.12    216.47 o 
   0   8   4    12113.92    11479.65    548.18 o 
   1   8   4    16324.12    15166.71    651.32 o 
   2   8   4     1730.88     1620.44     62.38 o 
   3   8   4       29.34      100.07     19.34 o 
   4   8   4      104.47       49.16     19.16 o 
   5   8   4      210.47      116.49     39.21 o 
   6   8   4     1232.20     1350.59     97.74 o 
   7   8   4     2183.59     1938.96    116.65 o 
   8   8   4      579.46      555.53     41.76 o 
   9   8   4     1682.80     1985.73    101.82 o 
  10   8   4     1414.99     1625.96    105.44 o 
  11   8   4     2648.97     2892.20    249.73 o 
  12   8   4     3222.69     3411.03    372.21 o 
  -6   9   4      542.66      404.95    119.18 o 
  -5   9   4     1601.03     1414.95    227.60 o 
  -4   9   4     5731.66     5189.39    386.59 o 
  -3   9   4     7336.06     7526.42    470.74 o 
  -2   9   4     5877.74     5870.67    287.90 o 
  -1   9   4     5409.25     5095.55    261.45 o 
   0   9   4     1784.00     1680.85    112.33 o 
   1   9   4     3290.31     2930.46    188.34 o 
   2   9   4     9059.49     8705.37    391.57 o 
   3   9   4     2254.23     1979.98    116.33 o 
   4   9   4      463.75      446.14     53.44 o 
   5   9   4       35.13      376.94    126.33 o 
   6   9   4      121.17       71.91     19.01 o 
   7   9   4     3660.81     3892.69    206.33 o 
   8   9   4     3130.73     3268.00    179.86 o 
   9   9   4     1637.83     1495.44     87.51 o 
  10   9   4     1721.79     1825.80    100.72 o 
  11   9   4     3004.50     3481.74    316.44 o 
  -5  10   4      340.30      197.42     51.47 o 
  -4  10   4     1087.79     1213.07     78.17 o 
  -3  10   4     4285.90     3957.08    194.53 o 
  -2  10   4     5892.26     5803.40    325.75 o 
  -1  10   4     1864.08     1885.17    125.05 o 
   0  10   4     1062.05      936.94     70.99 o 
   1  10   4     1214.67     1388.79    103.33 o 
   2  10   4       83.75      167.89     39.01 o 
   3  10   4      265.76      356.26     47.07 o 
   4  10   4     1127.29     1070.82     93.87 o 
   5  10   4       14.31      241.67     73.20 o 
   6  10   4      669.99      760.78     64.81 o 
   7  10   4     3856.29     3369.58    205.26 o 
   8  10   4     5262.38     5134.70    286.23 o 
   9  10   4     3328.15     3514.87    285.06 o 
  10  10   4     2730.44     2764.52    165.55 o 
  11  10   4     3056.58     3606.39    340.55 o 
  -4  11   4      366.28      319.42     58.32 o 
  -3  11   4     2156.40     2143.73    248.70 o 
  -2  11   4     4345.05     4395.84    258.21 o 
  -1  11   4     2718.51     2601.50    176.93 o 
   0  11   4      603.91      610.34     62.22 o 
   1  11   4      324.85      390.42     58.41 o 
   2  11   4     1370.26     1482.95    104.76 o 
   3  11   4     1430.67     1245.64    113.74 o 
   4  11   4      279.59      233.04     64.83 o 
   5  11   4        4.28       20.07     28.09 o 
   6  11   4     1457.36     1328.16    116.42 o 
   7  11   4     7260.03     6945.76    319.71 o 
   8  11   4     9864.07     9747.56    561.42 o 
   9  11   4     5540.53     5131.50    340.42 o 
  10  11   4     3591.32     3868.75    264.47 o 
  11  11   4     2742.73     3118.23    330.51 o 
  -3  12   4     1269.60     1101.40    126.41 o 
  -2  12   4     3423.27     3966.85    244.91 o 
  -1  12   4     5531.97     6298.93    387.26 o 
   0  12   4     3174.11     2921.80    331.82 o 
   1  12   4     1559.18     1561.01    126.31 o 
   2  12   4     2326.70     2175.99    190.04 o 
   3  12   4      783.72      837.89    201.19 o 
   4  12   4       32.40       78.38     33.06 o 
   5  12   4      276.32      401.57     62.04 o 
   6  12   4     1243.75     1560.02    113.88 o 
   7  12   4     2406.83     2218.05    185.11 o 
   8  12   4     5793.85     5383.69    295.82 o 
   9  12   4     4217.56     4366.67    315.48 o 
  10  12   4     2056.66     1953.51    166.15 o 
  -2  13   4     3606.73     3632.57    310.52 o 
  -1  13   4     4432.16     4499.55    278.30 o 
   0  13   4     3397.22     3483.67    205.15 o 
   1  13   4     2357.33     2466.60    176.23 o 
   2  13   4      630.65      491.39     80.63 o 
   3  13   4      156.46      148.93     39.20 o 
   4  13   4       36.43       37.94     36.41 o 
   5  13   4      198.61      240.14     48.29 o 
   6  13   4      339.17      252.31     55.94 o 
   7  13   4      178.90      153.88     47.32 o 
   8  13   4     1768.40     1722.19    174.83 o 
   9  13   4     2848.14     2830.90    228.77 o 
  10  13   4     2200.34     2159.81    177.66 o 
   0  14   4     2934.21     2959.04    207.51 o 
   1  14   4     1421.51     1068.09    164.81 o 
   2  14   4     1146.71     1347.13    121.51 o 
   3  14   4      433.86      754.63    131.13 o 
   4  14   4        2.08       45.70     31.42 o 
   5  14   4       20.18       23.42     26.48 o 
   6  14   4      179.63      242.71     53.23 o 
   7  14   4      376.38      303.51     63.85 o 
   8  14   4      695.13      550.15     86.60 o 
   3  15   4      130.87       52.58     38.76 o 
   4  15   4      127.07       88.19     41.96 o 
   5  15   4       78.95      124.03     49.05 o 
   6  15   4      212.47      235.25     55.49 o 
  -7 -10   5     1280.17     1066.68    131.94 o 
  -6 -10   5      572.70      327.85    146.27 o 
  -5 -10   5      410.18      338.31     79.32 o 
  -4 -10   5       97.41       60.03     43.24 o 
  -3 -10   5       47.20       31.62     43.74 o 
  -2 -10   5       87.57       75.43     30.45 o 
  -1 -10   5      990.00      964.89    121.67 o 
   0 -10   5     1011.00      949.90    112.07 o 
  -8  -9   5     1324.45      787.51    251.08 o 
  -7  -9   5     2127.23     2501.18    307.61 o 
  -6  -9   5     2117.24     2246.19    318.30 o 
  -5  -9   5      953.65     1046.82    279.93 o 
  -4  -9   5      546.61      392.75     79.54 o 
  -3  -9   5      126.86       62.70     65.60 o 
  -2  -9   5      575.83     1099.27    280.82 o 
  -1  -9   5      627.78      602.72     74.53 o 
   0  -9   5      447.68      448.25    107.32 o 
   1  -9   5     1815.59     2345.51    170.07 o 
   2  -9   5     4047.91     5385.67    313.22 o 
  -9  -8   5     2328.33     2198.11    219.84 o 
  -8  -8   5     4269.32     3986.52    266.68 o 
  -7  -8   5     4148.16     3657.07    393.34 o 
  -6  -8   5     3391.96     3197.22    251.90 o 
  -5  -8   5     1797.67     1549.15    276.17 o 
  -4  -8   5      528.28      606.51     69.69 o 
  -3  -8   5       53.64       27.19     27.56 o 
  -2  -8   5       47.18       78.45     38.51 o 
  -1  -8   5      309.32      357.30     80.76 o 
   0  -8   5     2093.82     1958.38    123.54 o 
   1  -8   5     1198.48     1393.86    129.00 o 
   2  -8   5     1754.00     2673.72    156.79 o 
   3  -8   5     3664.03     5190.94    295.17 o 
 -10  -7   5     3128.76     3185.55    333.99 o 
  -9  -7   5     3122.54     2956.23    252.12 o 
  -8  -7   5     5449.09     4872.78    508.01 o 
  -7  -7   5    10531.41    10130.17    807.83 o 
  -6  -7   5     6272.94     6372.51    469.53 o 
  -5  -7   5     1784.66     1773.62    177.69 o 
  -4  -7   5      959.90     1312.78    261.42 o 
  -3  -7   5      407.74      337.91     46.68 o 
  -2  -7   5      119.89       66.56     32.96 o 
  -1  -7   5     1004.65     1322.86    136.01 o 
   0  -7   5      956.38     1120.92     86.63 o 
   1  -7   5      443.12      484.73     54.64 o 
   2  -7   5     1104.18     1361.99     89.46 o 
   3  -7   5     2218.80     3286.55    187.71 o 
   4  -7   5     1615.02     1876.63    126.22 o 
   5  -7   5     1246.17     1534.04    242.56 o 
 -10  -6   5     3739.36     3585.27    376.97 o 
  -9  -6   5     3797.30     3769.64    295.91 o 
  -8  -6   5     4693.30     4691.47    450.80 o 
  -7  -6   5     3728.98     3420.55    350.05 o 
  -6  -6   5     4640.49     4410.81    335.64 o 
  -5  -6   5     3420.26     3095.96    195.71 o 
  -4  -6   5      186.87      435.12    113.10 o 
  -3  -6   5        9.36       81.82     34.83 o 
  -2  -6   5        3.47       51.11     22.75 o 
  -1  -6   5     1185.93     1265.66     98.44 o 
   0  -6   5     2896.61     2618.49    148.71 o 
   1  -6   5     1120.78     1069.20     71.67 o 
   2  -6   5      108.16      119.09     24.11 o 
   3  -6   5     1606.48     2368.67    134.37 o 
   4  -6   5     3884.95     5733.33    245.16 o 
   5  -6   5     1901.30     2439.44    252.47 o 
   6  -6   5     1030.83     1404.22    274.55 o 
 -10  -5   5     4815.08     5846.14    360.54 o 
  -9  -5   5     2520.55     2362.13    193.49 o 
  -8  -5   5      760.41      749.86     86.03 o 
  -7  -5   5      325.38      266.45     63.85 o 
  -6  -5   5     1540.68     1322.36    143.02 o 
  -5  -5   5     1557.44     1633.22    122.53 o 
  -4  -5   5     1256.94     1491.94    172.92 o 
  -3  -5   5      237.53      391.75     50.73 o 
  -2  -5   5     1210.45     1303.39     77.18 o 
  -1  -5   5     2966.15     2889.01    127.79 o 
   0  -5   5     2327.08     2240.11    132.03 o 
   1  -5   5     3365.93     3770.07    216.54 o 
   2  -5   5     4289.92     4404.70    204.52 o 
   3  -5   5     6765.77     8372.88    375.31 o 
   4  -5   5     8580.40    10835.93    497.17 o 
   5  -5   5     6823.53     8382.40    578.23 o 
   6  -5   5     2572.50     3313.75    342.01 o 
   7  -5   5      262.51      162.31     58.10 o 
 -11  -4   5     1110.83     1005.94    133.55 o 
 -10  -4   5     3485.56     3293.05    314.92 o 
  -9  -4   5     3049.16     3936.89    301.40 o 
  -8  -4   5      923.22     1259.30    117.76 o 
  -7  -4   5     1143.87      940.46     88.19 o 
  -6  -4   5     3172.24     3266.07    194.98 o 
  -5  -4   5     2714.68     2992.23    271.30 o 
  -4  -4   5     1490.88     1367.41    110.88 o 
  -3  -4   5       29.44        0.00     25.27 o 
  -2  -4   5      344.30      513.76     63.21 o 
  -1  -4   5     3231.07     3794.43    158.58 o 
   0  -4   5    12243.38    11652.29    550.07 o 
   1  -4   5    11399.06    10179.02    984.91 o 
   2  -4   5     3114.28     3209.11    215.40 o 
   3  -4   5     3546.04     3793.65    164.17 o 
   4  -4   5    11596.01    14724.16    605.05 o 
   5  -4   5     8703.19     9893.82    862.25 o 
   6  -4   5     4755.28     5789.98    418.12 o 
   7  -4   5     2470.32     2682.69    244.28 o 
 -11  -3   5     1014.42     1224.20    130.62 o 
 -10  -3   5     4200.96     4530.13    377.66 o 
  -9  -3   5     3404.68     4053.66    291.17 o 
  -8  -3   5     3992.41     4130.94    233.26 o 
  -7  -3   5     2282.55     2656.62    177.20 o 
  -6  -3   5     1529.85     1486.98    104.43 o 
  -5  -3   5     4097.78     4056.15    224.04 o 
  -4  -3   5     2170.86     2282.64    132.41 o 
  -3  -3   5      557.11      594.13     45.98 o 
  -2  -3   5       53.14       49.61     18.18 o 
  -1  -3   5     1719.52     1654.89     85.63 o 
   0  -3   5     6244.79     6818.88    239.46 o 
   1  -3   5     8740.92     8932.09    311.87 o 
   2  -3   5     6617.07     5763.10    259.00 o 
   3  -3   5     4032.09     4750.24    165.40 o 
   4  -3   5     5661.85     6455.49    391.60 o 
   5  -3   5     6903.93     7919.00    620.04 o 
   6  -3   5     4247.49     4970.13    375.59 o 
   7  -3   5      362.49      478.60     65.36 o 
   8  -3   5       83.39       43.14     73.18 o 
 -11  -2   5      535.83      353.64     97.21 o 
 -10  -2   5     3282.85     3140.44    260.18 o 
  -9  -2   5     6551.29     7692.56    492.86 o 
  -8  -2   5     7219.56     7933.64    399.25 o 
  -7  -2   5     6678.43     6889.68    355.01 o 
  -6  -2   5     6368.21     6565.32    341.89 o 
  -5  -2   5     6460.89     6371.41    304.79 o 
  -4  -2   5     3102.83     2961.77    150.43 o 
  -3  -2   5      503.82      330.56     35.96 o 
  -2  -2   5       52.33      472.98    117.09 o 
  -1  -2   5      486.83      975.05    123.45 o 
   0  -2   5     7789.26     8142.79    311.51 o 
   1  -2   5    16917.50    16611.49    681.47 o 
   2  -2   5     8805.40     9582.40    390.28 o 
   3  -2   5     1031.09      933.65     71.89 o 
   4  -2   5      768.67      939.60    120.51 o 
   5  -2   5     2165.99     2214.59    196.17 o 
   6  -2   5     1462.75     1584.82    128.08 o 
   7  -2   5     1136.22     1352.29     86.18 o 
   8  -2   5      771.14      576.72     92.38 o 
   9  -2   5      303.88      281.10    136.09 o 
 -11  -1   5     1325.54      894.60    102.79 o 
 -10  -1   5     2908.43     3331.40    203.64 o 
  -9  -1   5    10269.22    11028.86    570.69 o 
  -8  -1   5    11407.80    11863.57    643.04 o 
  -7  -1   5     5587.86     6519.16    334.54 o 
  -6  -1   5     1582.39     1652.61    101.68 o 
  -5  -1   5     3345.99     3725.38    171.29 o 
  -4  -1   5      940.58     1060.28     61.92 o 
  -3  -1   5        2.21      509.29    150.68 o 
  -2  -1   5       10.66      865.41    214.60 o 
  -1  -1   5      562.06      372.53     40.66 o 
   0  -1   5       94.02        0.00     44.80 o 
   1  -1   5     1308.12     1436.91     82.84 o 
   2  -1   5    10042.95     9881.35    508.14 o 
   3  -1   5     5279.76     5501.93    356.05 o 
   4  -1   5     1980.78     1804.23    105.23 o 
   5  -1   5     3732.09     3972.21    254.63 o 
   6  -1   5     4592.68     4462.71    255.95 o 
   7  -1   5     3074.63     3254.76    142.28 o 
   8  -1   5      556.34      601.16     80.07 o 
   9  -1   5      146.12      121.14     34.64 o 
 -10   0   5     2370.71     2192.00    168.37 o 
  -9   0   5     5575.56     6484.98    338.82 o 
  -8   0   5     4596.47     5460.78    286.64 o 
  -7   0   5     5475.61     5444.28    256.35 o 
  -6   0   5     1620.55     2079.19    114.64 o 
  -5   0   5      449.98      724.45     59.91 o 
  -4   0   5     1441.98     1491.89     84.62 o 
  -3   0   5      959.08      633.86     84.86 o 
  -2   0   5       74.63        0.00     20.87 o 
  -1   0   5     1380.38     1179.69     79.25 o 
   0   0   5     2184.25     1972.50     98.37 o 
   1   0   5    19185.84    20440.88    912.54 o 
   2   0   5    18197.81    20530.79    887.05 o 
   3   0   5     6863.95     5965.52    214.51 o 
   4   0   5     5775.71     5848.86    283.27 o 
   5   0   5     5957.73     5841.74    326.98 o 
   6   0   5     5592.24     6197.87    527.21 o 
   7   0   5     4673.99     5631.43    291.90 o 
   8   0   5     1383.62     1511.59    159.37 o 
   9   0   5      192.27      241.04     62.59 o 
  10   0   5        3.14       29.18     27.65 o 
 -10   1   5      798.83      930.35     83.88 o 
  -9   1   5     4326.62     4662.12    267.22 o 
  -8   1   5     5811.86     6358.72    340.90 o 
  -7   1   5     3167.94     3597.07    186.84 o 
  -6   1   5      886.64      798.60     63.97 o 
  -5   1   5      196.31      367.21     74.00 o 
  -4   1   5     1263.52     1426.78     75.42 o 
  -3   1   5     1217.88     1191.04    129.16 o 
  -2   1   5      157.16      702.05    186.03 o 
  -1   1   5     1083.03      958.32     61.85 o 
   0   1   5     8454.40     9256.67    401.21 o 
   1   1   5    13483.42    14575.12    586.66 o 
   2   1   5    13520.51    13240.20    497.90 o 
   3   1   5    24671.82    25346.08   1178.70 o 
   4   1   5    14186.77    13292.08    694.20 o 
   5   1   5    11653.10    11546.18    589.61 o 
   6   1   5    14848.14    13680.21   1026.34 o 
   7   1   5     5895.66     5904.69    361.97 o 
   8   1   5      703.90     1014.62    180.43 o 
   9   1   5       35.89       65.95     21.18 o 
  10   1   5      123.55      179.91     82.56 o 
 -10   2   5      501.99      299.19     50.40 o 
  -9   2   5      808.89      665.69    104.85 o 
  -8   2   5     2927.88     3225.54    183.41 o 
  -7   2   5     4753.38     4781.34    246.00 o 
  -6   2   5     2472.28     2746.62    147.79 o 
  -5   2   5      507.71      427.05     41.76 o 
  -4   2   5     3330.52     3600.48    155.93 o 
  -3   2   5      203.44      196.29     40.21 o 
  -2   2   5     1132.00     2745.47    323.31 o 
  -1   2   5     4325.29     4384.15    223.61 o 
   0   2   5     6856.31     7008.64    274.65 o 
   1   2   5     4794.47     4587.45    164.18 o 
   2   2   5    27932.78    29848.70   1421.72 o 
   3   2   5    23852.68    22316.60   1018.89 o 
   4   2   5    12551.65    11173.82    545.09 o 
   5   2   5     9307.81     8382.62    298.04 o 
   6   2   5     3668.09     4133.28    352.82 o 
   7   2   5     2352.61     2030.27    114.97 o 
   8   2   5     1414.82     1508.37    255.18 o 
   9   2   5       86.79      263.20     65.26 o 
  10   2   5       21.78       80.97     45.08 o 
  11   2   5       15.89       41.01     41.11 o 
 -10   3   5     1295.53     1396.10    173.09 o 
  -9   3   5      971.95      958.67    101.44 o 
  -8   3   5     3694.30     3686.57    227.22 o 
  -7   3   5     5303.98     5897.58    433.50 o 
  -6   3   5     7731.97     8162.05    341.68 o 
  -5   3   5     2585.55     2638.44    123.81 o 
  -4   3   5      110.52       61.69     19.58 o 
  -3   3   5        7.14        0.00     25.03 o 
  -2   3   5     1533.56     1425.46    134.35 o 
  -1   3   5    10637.35    11581.09    476.05 o 
   0   3   5    13565.70    14266.43    586.66 o 
   1   3   5     4879.77     4985.67    184.81 o 
   2   3   5     9519.69     8255.50    307.67 o 
   3   3   5    20928.85    23442.34   1045.83 o 
   4   3   5    15200.45    13970.12    648.45 o 
   5   3   5     3077.99     3859.21    247.92 o 
   6   3   5     2293.80     1909.28    111.10 o 
   7   3   5     2716.53     2929.38    117.10 o 
   8   3   5      913.75     1617.28    192.67 o 
   9   3   5       75.70       76.46     49.80 o 
  10   3   5        4.18       13.29     37.73 o 
  11   3   5       21.68      111.92     97.24 o 
  -9   4   5     1381.13     1255.75    162.77 o 
  -8   4   5     3310.98     3409.69    251.36 o 
  -7   4   5     3523.89     3660.80    221.05 o 
  -6   4   5     8529.80     8789.46    449.27 o 
  -5   4   5     6649.39     6113.87    290.38 o 
  -4   4   5     1619.47     2013.59    111.80 o 
  -3   4   5      281.07      206.86     31.47 o 
  -2   4   5     1169.13     1148.54     77.51 o 
  -1   4   5     2944.85     4267.17    455.81 o 
   0   4   5     5203.76     5193.34    201.89 o 
   1   4   5     2999.40     2822.59    129.40 o 
   2   4   5     4771.11     5560.18    246.29 o 
   3   4   5    10535.56    10589.40    447.26 o 
   4   4   5    14826.29    12305.98    526.07 o 
   5   4   5     9565.86     9329.88    462.32 o 
   6   4   5     1521.22     2148.17    116.25 o 
   7   4   5      965.16     1045.77     60.36 o 
   8   4   5     1795.00     1919.51    103.46 o 
   9   4   5      585.07      802.03     78.28 o 
  10   4   5       31.38       12.55     17.57 o 
  11   4   5       18.66       31.45     55.18 o 
  -9   5   5     2566.52     2378.73    219.88 o 
  -8   5   5     3199.21     3303.11    250.37 o 
  -7   5   5     5077.05     5145.40    325.01 o 
  -6   5   5     3346.10     3210.67    216.05 o 
  -5   5   5      759.92      822.13     67.07 o 
  -4   5   5      242.64      117.38     24.86 o 
  -3   5   5      863.84      901.46     65.84 o 
  -2   5   5       12.18       22.77     16.45 o 
  -1   5   5       32.87        0.00     40.49 o 
   0   5   5     3900.42     3049.31    343.57 o 
   1   5   5     4049.76     6565.18    944.76 o 
   2   5   5      185.43     1519.23    380.66 o 
   3   5   5     2842.43     2853.42    235.55 o 
   4   5   5     9562.16     9692.51    389.88 o 
   5   5   5    13450.30    13560.34    624.75 o 
   6   5   5     9948.10     9463.09    367.47 o 
   7   5   5     4869.45     4659.80    235.46 o 
   8   5   5     1249.54     1624.62    104.24 o 
   9   5   5      126.04      120.32     29.31 o 
  10   5   5       66.21       45.66     20.88 o 
  11   5   5      405.47      340.60     96.15 o 
  -8   6   5     1417.24     1418.23    128.43 o 
  -7   6   5     1443.66     1395.34    114.55 o 
  -6   6   5     1045.83     1015.98     92.13 o 
  -5   6   5     2722.39     2503.00    209.67 o 
  -4   6   5      483.81      571.78     55.40 o 
  -3   6   5      555.70      460.25     38.86 o 
  -2   6   5     1125.34     1088.96     68.10 o 
  -1   6   5     1025.50      854.31     53.98 o 
   0   6   5     6260.49     7394.61    487.32 o 
   1   6   5     6758.07     6293.90    428.86 o 
   2   6   5     3993.20     4965.62    223.37 o 
   3   6   5     9601.97     8399.92    374.31 o 
   4   6   5    17752.27    16157.84    666.37 o 
   5   6   5    16525.99    15729.93    648.65 o 
   6   6   5    10413.41    10853.89    514.85 o 
   7   6   5     4255.00     4313.36    259.96 o 
   8   6   5     1562.43     1492.27     91.19 o 
   9   6   5      133.83      177.31     33.16 o 
  10   6   5      556.90      761.85     70.64 o 
  11   6   5      627.23      720.12     67.28 o 
  -8   7   5      715.37      704.57    115.50 o 
  -7   7   5     1125.19     1132.49    108.65 o 
  -6   7   5      642.26      587.42     53.55 o 
  -5   7   5     1411.26     1567.53    138.13 o 
  -4   7   5      525.86      354.46     51.18 o 
  -3   7   5       22.75       89.27     24.16 o 
  -2   7   5       67.29       96.43     26.31 o 
  -1   7   5      686.82      721.79     64.70 o 
   0   7   5     7547.52     7205.84    256.15 o 
   1   7   5    32588.60    32336.12   1788.96 o 
   2   7   5    14850.37    12591.15    562.08 o 
   3   7   5     5183.04     4717.04    203.54 o 
   4   7   5     5584.05     4636.89    193.90 o 
   5   7   5    12379.70    11712.38    466.55 o 
   6   7   5    11753.98    12668.97    884.12 o 
   7   7   5     4132.32     3848.21    218.63 o 
   8   7   5     3388.34     3625.29    188.28 o 
   9   7   5      509.72      629.84     57.14 o 
  10   7   5      290.26      358.43     49.50 o 
  11   7   5      540.93      666.28     71.39 o 
  12   7   5      157.17       93.76     32.11 o 
  -7   8   5      295.41      210.46     43.07 o 
  -6   8   5      421.71      331.27     41.30 o 
  -5   8   5     1130.53      923.87    106.68 o 
  -4   8   5      815.10      830.26     91.19 o 
  -3   8   5       18.12        0.00     25.33 o 
  -2   8   5       53.31      110.72     26.67 o 
  -1   8   5     3630.66     2907.41    159.92 o 
   0   8   5     7149.54     6864.36    299.76 o 
   1   8   5    13848.62    13141.35    603.42 o 
   2   8   5    19455.70    19607.52    968.97 o 
   3   8   5    11708.46    10920.91    463.48 o 
   4   8   5    11620.75    10619.91    438.06 o 
   5   8   5    11898.36    11054.30    661.23 o 
   6   8   5     9477.21    11027.51    652.15 o 
   7   8   5     3429.83     4106.16    199.13 o 
   8   8   5      215.88      188.29     26.86 o 
   9   8   5       18.46        0.00     23.31 o 
  10   8   5       23.42       38.32     32.78 o 
  11   8   5       99.20      125.46     39.13 o 
  12   8   5      123.91      152.99     36.02 o 
  -6   9   5     1238.42      805.69    202.78 o 
  -5   9   5      641.61      484.50     60.36 o 
  -4   9   5     1386.86      985.34    118.83 o 
  -3   9   5      169.28       95.19     31.98 o 
  -2   9   5      100.14      155.60     42.19 o 
  -1   9   5      689.31     1005.12     93.49 o 
   0   9   5     2796.95     2805.94    144.54 o 
   1   9   5    12633.34    11789.11    594.07 o 
   2   9   5    10893.73    10250.71    494.05 o 
   3   9   5     1414.80     1501.76    104.01 o 
   4   9   5     2909.11     2815.00    160.33 o 
   5   9   5     4332.92     5294.48    274.17 o 
   6   9   5     5504.60     6386.26    562.05 o 
   7   9   5     3863.07     3528.59    190.23 o 
   8   9   5     1640.66     1887.53     98.93 o 
   9   9   5     1504.77     1525.47     88.49 o 
  10   9   5      227.09      239.99     51.16 o 
  11   9   5      109.88      149.68     40.37 o 
  -5  10   5      437.32      426.33     83.04 o 
  -4  10   5      597.88      419.56     83.16 o 
  -3  10   5       38.70       41.68     25.36 o 
  -2  10   5       17.96       75.30     31.40 o 
  -1  10   5      150.85       67.59     28.22 o 
   0  10   5      442.49      369.98     41.53 o 
   1  10   5      571.04      640.85     97.19 o 
   2  10   5     2385.82     2738.41    172.14 o 
   3  10   5     2422.15     2355.31    131.44 o 
   4  10   5     1392.90     1451.13     96.84 o 
   5  10   5     2057.77     2114.93    157.88 o 
   6  10   5     5964.12     7158.57    573.95 o 
   7  10   5     4396.00     4454.54    246.62 o 
   8  10   5     1081.43     1128.17     97.64 o 
   9  10   5      545.35      564.05     57.12 o 
  10  10   5        2.55        0.26     18.76 o 
  11  10   5      495.74      543.71     80.83 o 
  -4  11   5      240.31      164.45     43.80 o 
  -3  11   5       69.64       21.54     23.33 o 
  -2  11   5        2.27       44.85     29.98 o 
  -1  11   5      117.68       70.47     33.16 o 
   0  11   5      120.05       84.64     30.41 o 
   1  11   5     1881.83     1945.06    145.33 o 
   2  11   5    11238.14    10927.12    547.05 o 
   3  11   5     9055.56     8448.48    449.94 o 
   4  11   5     1877.36     1783.37    134.08 o 
   5  11   5     1894.01     2180.58    251.93 o 
   6  11   5     1775.34     2197.11    293.98 o 
   7  11   5     2758.57     2764.11    146.03 o 
   8  11   5     1647.82     1856.78    141.47 o 
   9  11   5      411.06      425.55     61.42 o 
  10  11   5        0.32        1.62     22.38 o 
  11  11   5      552.43      646.04     82.75 o 
  -3  12   5       17.11       18.98     26.49 o 
  -2  12   5       29.52       13.10     21.77 o 
  -1  12   5      187.93      156.73     44.61 o 
   0  12   5      552.20      342.18     57.56 o 
   1  12   5     1103.09     1118.94     97.48 o 
   2  12   5     6946.27     7606.51    448.65 o 
   3  12   5    11668.18    11333.50    631.26 o 
   4  12   5     7684.95     7190.62    571.64 o 
   5  12   5     5279.78     5590.93    353.90 o 
   6  12   5     3828.04     3793.01    255.51 o 
   7  12   5     4902.79     4520.31    301.77 o 
   8  12   5     1588.22     1392.87    114.32 o 
   9  12   5       53.30       89.04     39.45 o 
  10  12   5       49.10       10.62     32.27 o 
  -2  13   5      194.43      114.45     43.51 o 
  -1  13   5      850.99      734.09    131.65 o 
   0  13   5     1546.57     1424.40    128.11 o 
   1  13   5     2946.37     3228.73    213.33 o 
   2  13   5     5152.67     5421.87    374.15 o 
   3  13   5     9975.28    10606.77    683.33 o 
   4  13   5     8218.35     9425.84    705.89 o 
   5  13   5     4681.09     5912.42    542.68 o 
   6  13   5     2298.12     1917.42    128.34 o 
   7  13   5     1417.22     1505.17    141.70 o 
   8  13   5      850.60      861.67    106.79 o 
   9  13   5      314.21      269.41     51.40 o 
  10  13   5      256.89      339.38     61.90 o 
   0  14   5     1826.75     2301.21    223.47 o 
   1  14   5     2005.63     2174.43    213.10 o 
   2  14   5     1506.59     1715.29    182.21 o 
   3  14   5     3716.27     2731.99    490.70 o 
   4  14   5     4010.20     5130.86    405.27 o 
   5  14   5     2910.74     3363.19    252.29 o 
   6  14   5     2055.35     2322.50    189.30 o 
   7  14   5     1278.91     1365.32    124.56 o 
   8  14   5     1146.80     1225.84    137.64 o 
   9  14   5      148.39      163.56     53.96 o 
   2  15   5      522.97      323.07     67.78 o 
   3  15   5     1601.30     2314.46    203.45 o 
   4  15   5     2028.16     2566.49    261.33 o 
   5  15   5     1074.32     1155.27     98.74 o 
   6  15   5     1199.82     1239.97    140.47 o 
   7  15   5      625.39      635.54     79.03 o 
  -5 -10   6     1064.43     1060.32    152.51 o 
  -4 -10   6     1949.50     1232.14    481.42 o 
  -3 -10   6     2572.12     1784.91    635.41 o 
  -2 -10   6     1490.33     1641.69    200.68 o 
  -7  -9   6      790.85      537.64    257.76 o 
  -6  -9   6      935.03      868.66    288.52 o 
  -5  -9   6      528.28      486.21    109.65 o 
  -4  -9   6     1378.57     1835.61    544.12 o 
  -3  -9   6     3862.01     5681.92   1446.47 o 
  -2  -9   6     2544.61     2091.98    422.14 o 
  -1  -9   6     3604.81     3639.85    336.78 o 
   0  -9   6     2764.10     3339.67    267.41 o 
   1  -9   6      797.70     1128.63     96.65 o 
  -8  -8   6      678.47      570.37    114.57 o 
  -7  -8   6     1193.87     1165.72    126.69 o 
  -6  -8   6     1310.84     1197.60    213.60 o 
  -5  -8   6     2126.97     2335.71    466.56 o 
  -4  -8   6     3143.73     3559.64    308.78 o 
  -3  -8   6     7506.62     6070.76    890.41 o 
  -2  -8   6     8501.23     8940.18    673.39 o 
  -1  -8   6     4814.87     5073.74    752.85 o 
   0  -8   6     1176.93     1163.71    192.83 o 
   1  -8   6      572.27      574.38     58.80 o 
   2  -8   6      119.88      165.18     36.51 o 
  -9  -7   6       14.64       24.36     50.76 o 
  -8  -7   6      466.66      516.44    160.39 o 
  -7  -7   6     4376.06     4100.82    450.15 o 
  -6  -7   6     4373.37     3964.11    305.15 o 
  -5  -7   6     5622.28     4963.43    417.81 o 
  -4  -7   6     5818.41     5529.47    301.72 o 
  -3  -7   6     7843.58     8360.17    645.05 o 
  -2  -7   6     7086.45     6610.29    404.70 o 
  -1  -7   6     3056.13     3335.55    266.26 o 
   0  -7   6     1668.72     2116.23    227.48 o 
   1  -7   6      922.43     1344.18     58.01 o 
   2  -7   6      604.37      799.28     82.22 o 
   3  -7   6        3.75       19.07     21.97 o 
   4  -7   6       62.59       89.85     73.97 o 
 -10  -6   6      199.47       54.56     39.96 o 
  -9  -6   6      101.63       35.69     38.04 o 
  -8  -6   6      285.57      110.54     70.21 o 
  -7  -6   6      894.77      785.26    127.74 o 
  -6  -6   6     2480.86     2322.48    239.90 o 
  -5  -6   6     4151.64     4260.92    285.15 o 
  -4  -6   6     2538.82     2383.13    162.97 o 
  -3  -6   6     5503.54     5164.26    291.41 o 
  -2  -6   6     8711.05     9240.18    701.63 o 
  -1  -6   6     3443.15     4414.30    400.50 o 
   0  -6   6     2292.06     2639.93    175.05 o 
   1  -6   6      250.87      249.02     35.45 o 
   2  -6   6      127.14      130.72     31.63 o 
   3  -6   6        2.27       34.23     18.99 o 
   4  -6   6      161.57      157.86     26.50 o 
   5  -6   6      288.57      285.79     93.39 o 
 -10  -5   6      510.03      408.77     84.62 o 
  -9  -5   6       34.84        0.00     27.94 o 
  -8  -5   6      102.63       65.81     39.68 o 
  -7  -5   6     2244.13     2135.00    258.70 o 
  -6  -5   6     5159.76     5214.94    383.46 o 
  -5  -5   6     3553.64     3083.60    228.66 o 
  -4  -5   6     1700.38     1505.40     99.22 o 
  -3  -5   6      238.75      188.05     36.56 o 
  -2  -5   6     1871.63     2028.15    103.53 o 
  -1  -5   6     3156.15     3766.99    437.57 o 
   0  -5   6     2216.10     3213.29    413.96 o 
   1  -5   6      569.08      813.40     74.03 o 
   2  -5   6      277.27      267.88     45.15 o 
   3  -5   6       43.38        0.00     18.07 o 
   4  -5   6      563.06      806.13     55.19 o 
   5  -5   6      706.41      696.29    132.70 o 
   6  -5   6     1138.22     1335.15    182.21 o 
 -10  -4   6      100.31       56.48     37.21 o 
  -9  -4   6      105.96       71.04     33.73 o 
  -8  -4   6       70.49       28.41     27.60 o 
  -7  -4   6     2374.01     2401.49    166.34 o 
  -6  -4   6     4710.32     4284.20    354.72 o 
  -5  -4   6     2971.44     3067.97    214.44 o 
  -4  -4   6     1841.16     2005.64    135.17 o 
  -3  -4   6      514.44      534.16     64.62 o 
  -2  -4   6     4179.95     4157.59    200.75 o 
  -1  -4   6     7589.82     7691.47    339.76 o 
   0  -4   6     9264.35     9784.53    567.03 o 
   1  -4   6     2563.37     2807.52    267.94 o 
   2  -4   6      114.05      158.75     20.70 o 
   3  -4   6       27.80        0.00     13.75 o 
   4  -4   6     1080.64     1093.83     52.84 o 
   5  -4   6     2008.39     2495.22    261.57 o 
   6  -4   6     1449.00     1556.59    177.37 o 
   7  -4   6     1397.55     1244.48    142.77 o 
 -10  -3   6      150.48      146.14     61.70 o 
  -9  -3   6        3.60        0.00     28.64 o 
  -8  -3   6      224.60      183.30     42.84 o 
  -7  -3   6      367.44      310.85     53.89 o 
  -6  -3   6     4922.78     5327.55    312.98 o 
  -5  -3   6    13784.76    13262.47    696.29 o 
  -4  -3   6    11028.44    10628.93    531.58 o 
  -3  -3   6     4718.77     4713.25    224.86 o 
  -2  -3   6     8557.84     8887.66    403.07 o 
  -1  -3   6    13058.30    13064.68    595.70 o 
   0  -3   6     6526.93     6739.59    257.98 o 
   1  -3   6     5074.38     5259.51    267.38 o 
   2  -3   6      825.78      640.30     46.32 o 
   3  -3   6       46.68       21.02     14.20 o 
   4  -3   6      669.41      787.53     48.24 o 
   5  -3   6      961.38     1288.32    150.66 o 
   6  -3   6      888.48     1096.85    147.95 o 
   7  -3   6      217.53      262.47     52.61 o 
   8  -3   6      335.63      192.11    116.90 o 
 -10  -2   6       66.24        0.00     27.58 o 
  -9  -2   6        1.46       12.74     24.43 o 
  -8  -2   6      918.36      958.55    102.32 o 
  -7  -2   6      838.42     1010.67     96.31 o 
  -6  -2   6     3757.52     3747.86    207.55 o 
  -5  -2   6    10767.78    11437.82    577.51 o 
  -4  -2   6    21663.92    22455.98   1296.71 o 
  -3  -2   6    17416.34    17747.48    894.84 o 
  -2  -2   6     5853.18     5780.69    245.35 o 
  -1  -2   6    16688.58    17579.77    796.45 o 
   0  -2   6    13815.92    13925.68    565.15 o 
   1  -2   6     7233.48     7143.52    285.80 o 
   2  -2   6      180.79      248.52     24.76 o 
   3  -2   6       95.67      169.07     42.71 o 
   4  -2   6       14.45       13.29      9.74 o 
   5  -2   6     1403.65     1343.24    128.51 o 
   6  -2   6      970.46     1069.69    147.65 o 
   7  -2   6      674.59      637.78     66.10 o 
   8  -2   6      439.64      416.04     62.46 o 
 -10  -1   6      139.70       62.80     47.04 o 
  -9  -1   6       25.36        0.00     28.64 o 
  -8  -1   6      756.06      649.40    116.80 o 
  -7  -1   6      683.98      776.50     74.22 o 
  -6  -1   6     3841.31     4386.27    236.37 o 
  -5  -1   6     9590.35     9691.02    472.09 o 
  -4  -1   6    12664.28    12651.87    601.08 o 
  -3  -1   6    14653.95    14521.10    675.28 o 
  -2  -1   6     7927.92     8327.64    323.56 o 
  -1  -1   6     7226.04     6938.95    297.04 o 
   0  -1   6     2535.09     2482.86    107.49 o 
   1  -1   6     5777.87     6622.25    220.80 o 
   2  -1   6      686.87      583.43     43.34 o 
   3  -1   6      277.43      371.44     43.85 o 
   4  -1   6      263.98      328.43     87.84 o 
   5  -1   6      444.33      650.37    239.66 o 
   6  -1   6     1913.03     1842.22    108.96 o 
   7  -1   6     2973.73     3403.44    158.64 o 
   8  -1   6      768.38      613.96     36.82 o 
   9  -1   6      794.68      481.56     57.35 o 
 -10   0   6        2.86       33.80     32.07 o 
  -9   0   6       43.47        0.00     23.37 o 
  -8   0   6      957.88     1056.75    108.32 o 
  -7   0   6     2025.74     2197.32    152.53 o 
  -6   0   6     1999.26     2204.36    171.34 o 
  -5   0   6     5525.00     5623.97    242.68 o 
  -4   0   6    10285.10    10566.38    590.13 o 
  -3   0   6     7982.42     8379.90    356.24 o 
  -2   0   6      908.79     1211.21     92.96 o 
  -1   0   6     2623.55     2386.23    195.72 o 
   0   0   6     2230.22     1708.98    126.45 o 
   1   0   6       98.57      298.32     73.23 o 
   2   0   6     1066.92     1201.86     47.21 o 
   3   0   6       42.60       12.48      8.23 o 
   4   0   6        4.80        0.00     14.19 o 
   5   0   6      542.91      451.17     45.28 o 
   6   0   6     4402.96     4031.27    216.80 o 
   7   0   6     6281.95     6163.68    275.72 o 
   8   0   6     3864.61     4203.80    278.39 o 
   9   0   6     2558.72     2340.94    451.24 o 
 -10   1   6        1.98        0.00     21.44 o 
  -9   1   6       34.87       16.58     32.37 o 
  -8   1   6      306.27      312.86     60.40 o 
  -7   1   6     1575.62     1572.94    114.84 o 
  -6   1   6     1582.89     1949.55    132.74 o 
  -5   1   6     2750.22     2932.83    168.63 o 
  -4   1   6    11077.70    11802.21    487.00 o 
  -3   1   6    14697.45    14416.39    650.46 o 
  -2   1   6     4855.13     4965.42    232.29 o 
  -1   1   6     1122.96     1504.36     71.65 o 
   0   1   6     6553.86     6367.94    277.58 o 
   1   1   6     4875.82     5571.32    223.48 o 
   2   1   6     1790.11     1577.43     75.99 o 
   3   1   6      610.33      470.86     32.27 o 
   4   1   6      525.26      428.72     34.97 o 
   5   1   6     2712.75     2298.90    121.76 o 
   6   1   6     5400.10     5757.62    323.03 o 
   7   1   6     5998.90     6759.40    509.47 o 
   8   1   6     6956.39     7333.32    651.16 o 
   9   1   6     3009.43     2827.96    486.01 o 
  10   1   6     3354.56     4051.03    463.50 o 
 -10   2   6        5.77        0.00     27.13 o 
  -9   2   6       98.81       64.92     31.47 o 
  -8   2   6      145.73      157.81     35.72 o 
  -7   2   6     1719.17     1842.64    124.88 o 
  -6   2   6      794.79      752.26     70.44 o 
  -5   2   6     3386.51     3771.49    199.10 o 
  -4   2   6     6536.49     6654.68    289.70 o 
  -3   2   6     9210.58     9834.80    419.48 o 
  -2   2   6    15364.66    15611.11    786.94 o 
  -1   2   6     4080.29     3709.73    167.77 o 
   0   2   6    12380.49    15192.22    681.17 o 
   1   2   6    11170.94    11060.94    463.69 o 
   2   2   6     7506.13     9574.06    464.28 o 
   3   2   6      365.58      792.90    105.16 o 
   4   2   6     2175.74     1984.82    120.31 o 
   5   2   6      786.33      920.76     83.78 o 
   6   2   6     3153.72     3078.38    160.17 o 
   7   2   6     5596.50     4568.42    368.93 o 
   8   2   6     6428.76     8644.92    740.88 o 
   9   2   6     2209.99     3054.29    279.81 o 
  10   2   6     1247.69     1880.26    192.03 o 
  -9   3   6       47.74        3.10     20.30 o 
  -8   3   6       14.34       38.66     23.83 o 
  -7   3   6     2473.85     2314.47    158.77 o 
  -6   3   6     3668.12     4067.74    218.04 o 
  -5   3   6     2593.45     2413.98    143.09 o 
  -4   3   6     6200.14     6973.64    311.12 o 
  -3   3   6    21376.32    21429.23   1112.90 o 
  -2   3   6    22602.11    23764.98   1259.61 o 
  -1   3   6     9718.31     9890.18    402.11 o 
   0   3   6    19503.02    21736.19   1075.78 o 
   1   3   6     1724.28     3633.34    418.05 o 
   2   3   6      132.33        0.00     30.76 o 
   3   3   6       16.20        0.00     26.05 o 
   4   3   6     2527.28     2323.88    153.87 o 
   5   3   6     1079.30      641.53     55.10 o 
   6   3   6      456.50      586.30     85.58 o 
   7   3   6     1480.24     4950.81   2914.34 o 
   8   3   6     4431.94     4843.18    635.27 o 
   9   3   6     2181.78     2881.75    301.76 o 
  10   3   6      888.18     1241.91    166.03 o 
  11   3   6     1272.71     2096.43    243.69 o 
  -9   4   6       16.10       28.45     25.49 o 
  -8   4   6      335.74      279.91     49.60 o 
  -7   4   6     2179.81     2343.30    143.51 o 
  -6   4   6     7621.02     7345.39    366.45 o 
  -5   4   6     7725.60     7854.37    384.81 o 
  -4   4   6     3644.25     3725.77    181.61 o 
  -3   4   6     8713.76     8664.40    351.04 o 
  -2   4   6    21305.96    22097.98   1125.26 o 
  -1   4   6    17621.70    17500.60    896.56 o 
   0   4   6     3243.32     2523.21    300.00 o 
   1   4   6     2487.18     2745.20    278.96 o 
   2   4   6     1173.90      888.05    176.53 o 
   3   4   6       24.17        0.00     25.25 o 
   4   4   6        9.83        5.44     12.92 o 
   5   4   6      148.08       65.86     18.98 o 
   6   4   6      483.30      413.08     45.26 o 
   7   4   6     2046.59     1858.11     90.62 o 
   8   4   6     4635.55     5461.40    235.56 o 
   9   4   6     6145.44     8085.89    792.78 o 
  10   4   6     2194.93     3305.02    378.85 o 
  11   4   6     1333.27     2109.30    254.70 o 
  -9   5   6       19.68       13.76     22.38 o 
  -8   5   6      323.92      229.28     42.52 o 
  -7   5   6     2618.48     2564.65    182.98 o 
  -6   5   6     5113.12     5168.13    283.31 o 
  -5   5   6     2746.52     2703.28    164.10 o 
  -4   5   6     5393.57     5790.09    278.21 o 
  -3   5   6     6787.10     6547.71    296.60 o 
  -2   5   6     7462.58     7479.70    320.08 o 
  -1   5   6    13365.19    13745.83    664.38 o 
   0   5   6     7046.80     6671.73    300.15 o 
   1   5   6     7369.83    10223.17    478.87 o 
   2   5   6       40.98      872.61    146.50 o 
   3   5   6        8.21      471.62    119.07 o 
   4   5   6     2528.48     2411.93     88.61 o 
   5   5   6     1828.48     1345.94     89.36 o 
   6   5   6       90.31       88.32     20.13 o 
   7   5   6     1237.23     1635.12    126.34 o 
   8   5   6     3926.22     4592.15    213.95 o 
   9   5   6     8627.40    10783.50    526.24 o 
  10   5   6     4077.19     4959.06    420.75 o 
  11   5   6     2136.37     3560.78    453.63 o 
  -8   6   6      261.17      168.06     34.31 o 
  -7   6   6      177.38      151.45     32.93 o 
  -6   6   6     4740.72     4608.47    297.83 o 
  -5   6   6     9441.40    10653.17    622.58 o 
  -4   6   6     3518.77     3693.79    201.40 o 
  -3   6   6     1888.09     2119.44    107.97 o 
  -2   6   6     6224.84     7081.81    331.80 o 
  -1   6   6     5423.58     5166.79    236.96 o 
   0   6   6      801.59      579.95     49.12 o 
   1   6   6     5845.47     6180.51    286.91 o 
   2   6   6     2006.85     3028.00    158.39 o 
   3   6   6      413.44      339.60     55.75 o 
   4   6   6      386.59      320.16     24.59 o 
   5   6   6     2349.01     2459.32    137.52 o 
   6   6   6     3173.85     3322.28    168.30 o 
   7   6   6     3719.44     3448.52    179.49 o 
   8   6   6     6865.37     7676.17    387.80 o 
   9   6   6    14971.42    17436.48    860.09 o 
  10   6   6     6797.37     9392.40    431.11 o 
  11   6   6     2746.15     3441.98    310.15 o 
  -7   7   6       42.53        3.44     31.21 o 
  -6   7   6      796.39      859.01     78.93 o 
  -5   7   6     2184.73     2015.91    159.56 o 
  -4   7   6     3612.50     3833.83    213.10 o 
  -3   7   6     1698.32     1779.37    116.17 o 
  -2   7   6     1907.65     1509.46    101.09 o 
  -1   7   6     6534.88     7317.91    334.49 o 
   0   7   6     8514.37     8566.20    370.38 o 
   1   7   6     7366.09     7543.13    326.80 o 
   2   7   6     2321.03     1871.55    106.56 o 
   3   7   6       20.37        8.85     13.85 o 
   4   7   6     1675.71     1509.75     84.00 o 
   5   7   6    11501.59    10891.93    514.14 o 
   6   7   6     8793.12     7674.15    261.21 o 
   7   7   6     4192.05     5019.41    276.90 o 
   8   7   6     2691.46     3267.75    164.71 o 
   9   7   6     4317.69     5618.72    280.22 o 
  10   7   6     6546.78     7310.60    359.52 o 
  11   7   6     2854.64     3974.91    222.97 o 
  -7   8   6       86.61      125.48     33.58 o 
  -6   8   6     1168.40     1084.01    108.43 o 
  -5   8   6     3933.27     4007.15    289.77 o 
  -4   8   6     5241.03     5137.47    398.92 o 
  -3   8   6     3923.97     4057.65    255.02 o 
  -2   8   6     3524.34     3869.00    226.69 o 
  -1   8   6     5092.61     5183.33    287.59 o 
   0   8   6     5309.77     4868.29    217.56 o 
   1   8   6      951.34     1236.09    147.15 o 
   2   8   6      807.45      817.81     70.77 o 
   3   8   6        1.54        0.00     40.06 o 
   4   8   6      931.12     1047.84     63.92 o 
   5   8   6     6451.50     7023.50    305.24 o 
   6   8   6     5750.85     5617.19    225.01 o 
   7   8   6     3593.63     3061.99    250.93 o 
   8   8   6     1466.01     1704.87    114.79 o 
   9   8   6     1608.98     1792.51    146.18 o 
  10   8   6     5986.80     7412.36    442.97 o 
  11   8   6     2679.17     3539.24    252.35 o 
  -6   9   6     1219.05     1130.27    247.73 o 
  -5   9   6     4845.00     4614.37    476.34 o 
  -4   9   6     6910.21     6696.13    437.71 o 
  -3   9   6     5922.56     5650.07    365.85 o 
  -2   9   6     4350.33     4535.93    255.43 o 
  -1   9   6     3478.49     3475.92    206.31 o 
   0   9   6     6727.77     6627.82    309.69 o 
   1   9   6     5822.67     6401.77    326.93 o 
   2   9   6     3899.69     3529.17    197.63 o 
   3   9   6      157.15      201.97     40.21 o 
   4   9   6      374.97      259.55     44.20 o 
   5   9   6     1102.27      725.85     65.16 o 
   6   9   6     3756.49     3480.60    161.78 o 
   7   9   6     2119.82     2399.01    127.30 o 
   8   9   6      931.84      964.60     64.32 o 
   9   9   6     1558.14     2057.19    170.00 o 
  10   9   6     4165.91     4903.49    327.61 o 
  11   9   6     2428.57     2925.42    221.96 o 
  -5  10   6     3905.74     3664.02    601.00 o 
  -4  10   6     7566.33     6910.03    779.76 o 
  -3  10   6     6779.97     6572.14    575.64 o 
  -2  10   6     2111.27     2697.49    200.23 o 
  -1  10   6     3431.84     3240.20    201.15 o 
   0  10   6     4511.91     4567.13    203.22 o 
   1  10   6      827.80      916.15     89.58 o 
   2  10   6     1408.65     1402.89    107.48 o 
   3  10   6      459.65      656.59     60.94 o 
   4  10   6       62.18       47.18     24.98 o 
   5  10   6      113.24      266.74     54.93 o 
   6  10   6      602.99      393.30     99.83 o 
   7  10   6      858.76      863.73     70.12 o 
   8  10   6     2107.97     2353.80    129.30 o 
   9  10   6     1368.94     1409.88    101.41 o 
  10  10   6     3403.38     3848.23    331.20 o 
  11  10   6     4434.50     5182.75    374.52 o 
  -4  11   6     2019.33     1963.64    295.60 o 
  -3  11   6     4313.12     4210.64    271.59 o 
  -2  11   6     4090.75     3891.98    238.86 o 
  -1  11   6      759.21      766.67     90.71 o 
   0  11   6      871.42      799.41     59.13 o 
   1  11   6     4493.57     4871.45    273.64 o 
   2  11   6      669.21      798.59    100.81 o 
   3  11   6        6.27        0.00     22.02 o 
   4  11   6       51.96       17.73     20.76 o 
   5  11   6      109.54       57.70     24.43 o 
   6  11   6     3845.91     2452.96    637.21 o 
   7  11   6     6215.93     6326.70    327.01 o 
   8  11   6     4506.75     4400.27    259.60 o 
   9  11   6     2539.26     3071.81    172.93 o 
  10  11   6     2869.16     3046.53    207.38 o 
  11  11   6     4095.94     4561.38    381.23 o 
  -3  12   6     2322.07     2190.82    277.00 o 
  -2  12   6     1926.37     1998.85    187.04 o 
  -1  12   6     1388.90     1467.56    121.85 o 
   0  12   6      604.53      481.08     63.66 o 
   1  12   6      116.30      139.47     36.05 o 
   2  12   6      503.78      665.58    113.06 o 
   3  12   6     1555.13     1582.50    134.67 o 
   4  12   6      458.92      433.85     60.89 o 
   5  12   6     1258.86     1593.96    146.46 o 
   6  12   6     3564.51     3690.64    256.25 o 
   7  12   6     8931.09     8243.87    444.51 o 
   8  12   6     8549.68     8600.92    509.78 o 
   9  12   6     4160.86     3915.72    237.29 o 
  10  12   6     1934.67     2070.13    144.83 o 
  -2  13   6     3208.09     3069.55    224.80 o 
  -1  13   6     1310.99     1363.71    129.22 o 
   0  13   6      446.00      379.46     64.84 o 
   1  13   6     1069.93     1150.54    101.19 o 
   2  13   6      191.80      185.87     48.80 o 
   3  13   6      142.49      112.32     32.53 o 
   4  13   6      548.37      377.75     64.36 o 
   5  13   6      645.48      610.88    135.19 o 
   6  13   6     3426.88     4325.67    386.59 o 
   7  13   6     5470.00     5565.41    324.72 o 
   8  13   6     5547.27     5119.22    286.36 o 
   9  13   6     4728.15     4780.53    329.43 o 
  10  13   6     1477.60     1605.70    176.45 o 
   0  14   6     1322.91     1102.42    121.95 o 
   1  14   6      419.95      252.82     59.34 o 
   2  14   6      246.56      205.90     48.58 o 
   3  14   6       12.23        0.00     36.78 o 
   4  14   6      730.07      618.10    131.90 o 
   5  14   6      707.96      773.98    134.86 o 
   6  14   6      252.51      258.71     64.26 o 
   7  14   6     1181.26     1274.50    126.10 o 
   8  14   6     2210.02     2217.83    179.68 o 
   9  14   6     2142.70     1965.66    147.94 o 
   2  15   6      638.36      438.30     90.71 o 
   3  15   6       15.75        0.00     28.30 o 
   4  15   6       90.98      100.99     45.13 o 
   5  15   6      156.35      114.03     63.25 o 
   6  15   6       39.51       63.07     41.77 o 
   7  15   6      324.21      322.19     61.73 o 
  -5  -9   7      377.73      271.41     85.49 o 
  -4  -9   7        3.36        0.00     52.90 o 
  -3  -9   7       77.05       48.06     59.15 o 
  -2  -9   7      363.60      447.00    178.11 o 
  -1  -9   7      597.38     1267.44    332.57 o 
  -7  -8   7     1233.21     1009.67    134.83 o 
  -6  -8   7      691.07      401.66    179.28 o 
  -5  -8   7      567.37      531.22    106.93 o 
  -4  -8   7       46.23       62.68     47.40 o 
  -3  -8   7      184.28      170.80     69.52 o 
  -2  -8   7      860.69      675.36    101.61 o 
  -1  -8   7      526.60      972.93    328.30 o 
   0  -8   7      368.71      279.19     55.40 o 
   1  -8   7     3715.18     4362.27    309.09 o 
  -8  -7   7     2904.69     2857.96    327.54 o 
  -7  -7   7     3626.33     3575.78    317.96 o 
  -6  -7   7     1804.74     1542.72    248.31 o 
  -5  -7   7      803.97      604.78    149.97 o 
  -4  -7   7       43.15       76.26     25.06 o 
  -3  -7   7      425.98      591.03    181.57 o 
  -2  -7   7     1764.33     1966.25    276.14 o 
  -1  -7   7     1958.18     2090.82    225.91 o 
   0  -7   7     1622.60     1616.34    272.07 o 
   1  -7   7     2933.90     3134.69    215.59 o 
   2  -7   7     3511.03     4297.54    264.80 o 
   3  -7   7     3876.45     4408.38    257.73 o 
  -9  -6   7     3338.69     3186.23    420.94 o 
  -8  -6   7     4279.22     3946.53    312.24 o 
  -7  -6   7     5712.99     4962.56    558.58 o 
  -6  -6   7     2700.56     2531.74    219.77 o 
  -5  -6   7      363.07      338.77     78.38 o 
  -4  -6   7        4.58       15.34     24.58 o 
  -3  -6   7      250.67      274.28     46.47 o 
  -2  -6   7      454.90      635.12    113.11 o 
  -1  -6   7     1955.63     2657.01    382.89 o 
   0  -6   7      651.91      832.02     91.52 o 
   1  -6   7      934.55      974.19     76.56 o 
   2  -6   7     2141.21     2720.50    148.20 o 
   3  -6   7     1827.01     2477.91    137.89 o 
   4  -6   7     1562.37     2487.17    270.48 o 
  -9  -5   7     1939.13     1707.68    172.15 o 
  -8  -5   7     3854.73     3640.67    526.27 o 
  -7  -5   7     1927.97     2013.43    168.57 o 
  -6  -5   7      637.32      649.81    126.16 o 
  -5  -5   7      629.40      579.90     83.52 o 
  -4  -5   7      170.99      128.07     44.38 o 
  -3  -5   7      153.93      109.96     38.55 o 
  -2  -5   7      127.72       52.97     34.41 o 
  -1  -5   7     1179.50     1740.43    234.29 o 
   0  -5   7     1217.60     1475.81    178.53 o 
   1  -5   7      692.61      699.21     47.49 o 
   2  -5   7     1787.91     2127.20     99.39 o 
   3  -5   7     3245.45     4364.81    266.51 o 
   4  -5   7     2658.90     3590.12    216.15 o 
   5  -5   7      676.03     1001.68    166.74 o 
 -10  -4   7     2165.45     2284.82    173.14 o 
  -9  -4   7     1327.15     1449.41    158.81 o 
  -8  -4   7      857.16      826.82     92.99 o 
  -7  -4   7      937.51      950.70    128.88 o 
  -6  -4   7     2832.58     2360.33    146.17 o 
  -5  -4   7      641.04      597.65    111.48 o 
  -4  -4   7        2.00        0.00     20.52 o 
  -3  -4   7      237.38      209.24     34.73 o 
  -2  -4   7     2055.12     2489.27    162.56 o 
  -1  -4   7     3762.15     3706.00    178.52 o 
   0  -4   7     1744.73     2024.62    148.78 o 
   1  -4   7      482.24      833.28     83.52 o 
   2  -4   7     3748.43     3950.44    268.23 o 
   3  -4   7     6525.63     7399.34    481.00 o 
   4  -4   7     6109.36     6896.43    393.25 o 
   5  -4   7     3119.79     4096.56    401.53 o 
   6  -4   7     1037.28     1539.09    180.54 o 
 -10  -3   7     1604.17     1429.17    192.42 o 
  -9  -3   7      535.57      370.38     70.40 o 
  -8  -3   7      560.26      787.57     86.03 o 
  -7  -3   7      855.49      794.18     90.84 o 
  -6  -3   7     1113.06     1285.01    112.85 o 
  -5  -3   7     1390.43     1208.33    109.75 o 
  -4  -3   7      751.53      762.27     67.82 o 
  -3  -3   7      326.94      225.61     43.33 o 
  -2  -3   7     1873.30     1760.18    110.53 o 
  -1  -3   7     3608.07     3964.96    193.86 o 
   0  -3   7    12809.72    13332.81    605.11 o 
   1  -3   7     6701.77     6098.29    328.91 o 
   2  -3   7     4265.09     4801.79    379.41 o 
   3  -3   7     6431.14     6842.06    380.33 o 
   4  -3   7    10007.77    10877.87    884.71 o 
   5  -3   7     4758.98     6288.42    532.42 o 
   6  -3   7      806.61      905.90    109.59 o 
   7  -3   7      909.02     1292.62    246.88 o 
 -10  -2   7     3603.87     3835.94    325.45 o 
  -9  -2   7     1603.72     1979.77    168.34 o 
  -8  -2   7      903.17      928.69     84.58 o 
  -7  -2   7     2056.43     2236.99    162.17 o 
  -6  -2   7     2915.03     2806.75    189.77 o 
  -5  -2   7     2257.67     2401.54    159.07 o 
  -4  -2   7      259.88      274.29     44.33 o 
  -3  -2   7      197.50      101.68     30.44 o 
  -2  -2   7     3534.67     4038.69    198.18 o 
  -1  -2   7     8684.57     8144.08    349.94 o 
   0  -2   7    15308.23    15370.59    694.76 o 
   1  -2   7     8016.41     9087.88    361.06 o 
   2  -2   7     4689.29     4509.16    252.22 o 
   3  -2   7     6777.48     6844.97    459.59 o 
   4  -2   7     7790.37     6654.39    501.34 o 
   5  -2   7     5529.59     5824.93    771.72 o 
   6  -2   7     1590.55     2044.21    374.47 o 
   7  -2   7      230.60      356.94     57.60 o 
   8  -2   7        7.60       74.43     65.84 o 
 -10  -1   7     3717.16     3795.37    271.68 o 
  -9  -1   7     4819.22     5142.23    302.71 o 
  -8  -1   7     5247.90     5698.27    359.14 o 
  -7  -1   7     3216.07     3160.93    199.80 o 
  -6  -1   7     1936.75     2093.51    139.91 o 
  -5  -1   7     1394.89     1423.96     92.17 o 
  -4  -1   7      817.51      698.35     70.45 o 
  -3  -1   7       11.35        0.00     18.50 o 
  -2  -1   7      588.67      527.97     44.61 o 
  -1  -1   7      469.21      470.24     42.53 o 
   0  -1   7     8189.09     8378.07    326.04 o 
   1  -1   7    14934.82    13905.16    578.28 o 
   2  -1   7     5362.02     5875.77    225.70 o 
   3  -1   7     2630.62     2465.89    147.67 o 
   4  -1   7     3808.67     3589.23    281.90 o 
   5  -1   7     3931.02     3843.21    469.92 o 
   6  -1   7      834.55      747.92     90.24 o 
   7  -1   7      446.56      486.81     66.17 o 
   8  -1   7      763.63      653.09     53.54 o 
 -10   0   7     4892.74     4720.80    410.73 o 
  -9   0   7     5891.80     6210.22    371.83 o 
  -8   0   7     3997.00     4541.22    320.52 o 
  -7   0   7     3757.02     4124.64    262.92 o 
  -6   0   7     2708.50     2504.71    189.20 o 
  -5   0   7     1034.72      903.13     84.97 o 
  -4   0   7        8.59       35.73     20.26 o 
  -3   0   7     1899.30     1706.13    126.71 o 
  -2   0   7     1696.03     1885.63    105.17 o 
  -1   0   7     2460.97     2546.60    135.33 o 
   0   0   7     1091.47     1052.03     58.05 o 
   1   0   7     1981.32     2275.79     87.11 o 
   2   0   7     2409.60     2242.70     81.11 o 
   3   0   7     1593.88     1738.98     77.77 o 
   4   0   7     1273.46      923.36    100.93 o 
   5   0   7     2270.36     2262.91    165.06 o 
   6   0   7     2334.85     2892.42    286.56 o 
   7   0   7      847.59      753.84     48.87 o 
   8   0   7      663.37      434.18     33.73 o 
 -10   1   7     2679.26     2516.87    245.65 o 
  -9   1   7     4771.11     4772.34    301.90 o 
  -8   1   7     2302.33     2378.38    187.21 o 
  -7   1   7      946.03      846.21     92.31 o 
  -6   1   7      646.53      833.40    125.10 o 
  -5   1   7      117.91      103.07     35.84 o 
  -4   1   7        5.32       50.26     23.00 o 
  -3   1   7       13.19       21.27     13.50 o 
  -2   1   7      300.73      441.71     52.56 o 
  -1   1   7      605.73      677.53     51.32 o 
   0   1   7      723.44      607.95     38.86 o 
   1   1   7    26638.36    28220.45   1413.43 o 
   2   1   7    17343.04    20312.64    885.01 o 
   3   1   7     4190.80     3763.14    143.54 o 
   4   1   7     5360.86     5165.25    358.97 o 
   5   1   7     5136.75     5215.69    255.20 o 
   6   1   7     1994.94     1620.80     90.78 o 
   7   1   7      212.27      306.66     38.69 o 
   8   1   7      376.62      323.63     39.28 o 
   9   1   7        4.13        0.00     26.32 o 
  -9   2   7     2136.96     2268.99    176.34 o 
  -8   2   7     2422.04     2648.03    188.47 o 
  -7   2   7      849.18     1165.78    110.75 o 
  -6   2   7      197.75      183.44     38.71 o 
  -5   2   7      921.90     1044.35     80.60 o 
  -4   2   7      960.79     1182.04     89.99 o 
  -3   2   7       10.63        0.00     16.34 o 
  -2   2   7     2840.49     2937.82    132.16 o 
  -1   2   7     5826.21     5836.27    274.27 o 
   0   2   7     6389.90     6716.86    303.47 o 
   1   2   7    13177.23    15441.94    699.06 o 
   2   2   7    12113.51    12581.09    500.76 o 
   3   2   7    16268.38    17268.20    707.12 o 
   4   2   7     7673.21     6893.91    361.41 o 
   5   2   7     7936.34     6865.30    506.98 o 
   6   2   7     8614.87     9277.72    502.34 o 
   7   2   7     1253.78     1067.14     46.38 o 
   8   2   7       51.88       38.28     35.48 o 
   9   2   7       18.12       31.96     51.61 o 
  10   2   7        4.14        0.00     40.46 o 
  -9   3   7     1729.00     1659.73    147.40 o 
  -8   3   7     2224.72     2457.64    160.23 o 
  -7   3   7     2561.05     2379.93    162.78 o 
  -6   3   7      569.70      564.34     83.86 o 
  -5   3   7       19.13       15.10     20.95 o 
  -4   3   7       33.89        0.00     15.30 o 
  -3   3   7       64.93        0.00     20.55 o 
  -2   3   7     2339.35     2208.09    105.04 o 
  -1   3   7     3979.84     3820.88    174.72 o 
   0   3   7     3396.15     4347.35    260.57 o 
   1   3   7     7554.09     7515.95    377.31 o 
   2   3   7    30555.89    31187.08   1712.27 o 
   3   3   7    22750.17    22389.11    943.78 o 
   4   3   7     9293.93     9544.25    540.75 o 
   5   3   7    10600.79     9326.77    574.12 o 
   6   3   7     3876.96     2962.48    279.43 o 
   7   3   7      619.85      579.59    627.48 o 
   8   3   7       32.95       20.44     39.64 o 
   9   3   7      166.77      129.36     49.64 o 
  10   3   7       12.67      121.67     53.31 o 
  -9   4   7     1028.79     1062.16    145.64 o 
  -8   4   7     3444.30     3536.69    241.06 o 
  -7   4   7     3242.15     3347.79    222.93 o 
  -6   4   7     3152.22     3348.55    203.81 o 
  -5   4   7     4977.91     5124.59    281.38 o 
  -4   4   7      246.68      369.47     86.60 o 
  -3   4   7     1189.55     1305.11     81.64 o 
  -2   4   7     4734.18     4637.45    223.21 o 
  -1   4   7     8504.83     8802.34    346.21 o 
   0   4   7    11782.71    12553.54    550.90 o 
   1   4   7     4416.04     5635.44    278.62 o 
   2   4   7    12463.45    13150.87    549.38 o 
   3   4   7    14540.93    14056.34    570.23 o 
   4   4   7     6969.12     6405.30    225.47 o 
   5   4   7     1207.49     1379.23    103.40 o 
   6   4   7     1745.06     1853.82     95.44 o 
   7   4   7     2602.51     2090.48    166.39 o 
   8   4   7      137.21      239.51     74.96 o 
   9   4   7      336.02      292.92     87.83 o 
  10   4   7       14.12       57.99     50.07 o 
  11   4   7       37.93        9.60     34.90 o 
  -8   5   7     2585.18     2862.67    194.19 o 
  -7   5   7     3831.25     3779.40    252.12 o 
  -6   5   7     3219.26     3443.78    187.20 o 
  -5   5   7      280.42      314.19     50.43 o 
  -4   5   7       20.00       65.69     23.94 o 
  -3   5   7      312.90      331.37     52.69 o 
  -2   5   7     6533.34     6695.77    303.08 o 
  -1   5   7     5453.02     5288.94    209.78 o 
   0   5   7      883.01      902.62     66.57 o 
   1   5   7      260.13       41.10     33.26 o 
   2   5   7    11827.08    12544.34    534.42 o 
   3   5   7    11884.17    12293.53    448.50 o 
   4   5   7     6668.00     6862.02    256.87 o 
   5   5   7     3949.19     3270.69    180.61 o 
   6   5   7     1735.08     1510.57     98.91 o 
   7   5   7      304.76      423.07     47.52 o 
   8   5   7       13.74       31.54     21.10 o 
   9   5   7      123.92      153.56     34.01 o 
  10   5   7        9.53       35.69     48.57 o 
  11   5   7      195.40      202.69     84.98 o 
  -8   6   7     1383.78     1158.38    253.74 o 
  -7   6   7     1813.81     1849.46    160.23 o 
  -6   6   7     1943.28     1727.21    132.68 o 
  -5   6   7      216.30      203.82     49.07 o 
  -4   6   7      134.20      113.76     31.13 o 
  -3   6   7      169.30       96.14     30.19 o 
  -2   6   7      817.21      861.27     74.63 o 
  -1   6   7     4868.09     4801.38    209.45 o 
   0   6   7     8043.33     8356.33    369.90 o 
   1   6   7     2076.56     2640.34    132.06 o 
   2   6   7     2013.95     1895.32     94.91 o 
   3   6   7    11338.61    10779.70    435.64 o 
   4   6   7    20997.79    20231.92    878.40 o 
   5   6   7     3848.33     4209.06    171.81 o 
   6   6   7     2002.36     2299.30    139.17 o 
   7   6   7     2006.35     1794.56    112.31 o 
   8   6   7       11.35       56.51     45.78 o 
   9   6   7      842.20      904.36     81.27 o 
  10   6   7      200.99      206.47     35.58 o 
  11   6   7      530.80      742.15    175.52 o 
  -7   7   7     1244.00     1518.05    148.18 o 
  -6   7   7      846.67      721.30     86.70 o 
  -5   7   7      188.48      129.56     33.29 o 
  -4   7   7      465.87      464.67     62.90 o 
  -3   7   7       49.24        0.00     24.16 o 
  -2   7   7      131.22      143.50     31.26 o 
  -1   7   7     5586.61     5990.74    296.00 o 
   0   7   7     4265.94     4411.02    214.92 o 
   1   7   7     2498.12     2106.01    113.65 o 
   2   7   7     2652.52     2780.08    140.57 o 
   3   7   7     8140.96     8476.28    327.51 o 
   4   7   7    14992.90    14710.16    644.87 o 
   5   7   7    12292.70    11188.86    439.13 o 
   6   7   7     6871.95     6028.73    326.98 o 
   7   7   7     1081.42     1551.01    142.50 o 
   8   7   7      359.67      484.13     53.93 o 
   9   7   7       47.51       32.60     23.35 o 
  10   7   7      500.78      901.88     82.28 o 
  11   7   7     1242.24     1781.40    196.01 o 
  -7   8   7      269.91      218.86     57.20 o 
  -6   8   7      755.71      614.72     92.15 o 
  -5   8   7      560.81      629.03     81.89 o 
  -4   8   7       24.06       23.95     21.00 o 
  -3   8   7       19.28        0.00     22.51 o 
  -2   8   7       68.87        0.00     21.11 o 
  -1   8   7     3434.15     3031.63    189.10 o 
   0   8   7     8397.52     8100.43    386.93 o 
   1   8   7    15167.63    16238.55    843.59 o 
   2   8   7     4525.62     4512.22    222.90 o 
   3   8   7     8333.76     7573.27    351.31 o 
   4   8   7     8441.61     7762.24    325.03 o 
   5   8   7     6542.60     7337.27    337.28 o 
   6   8   7     3760.00     4122.84    181.03 o 
   7   8   7     1778.02     1974.23    168.69 o 
   8   8   7      665.75      706.74     61.04 o 
   9   8   7      714.53     1032.58     83.26 o 
  10   8   7      486.31      474.26     53.98 o 
  11   8   7      189.14      279.74     50.92 o 
  -6   9   7      446.37      403.01     97.99 o 
  -5   9   7      831.01      495.05     83.76 o 
  -4   9   7        8.92        0.00     25.18 o 
  -3   9   7        5.58       77.43     29.13 o 
  -2   9   7      699.12      777.95     80.17 o 
  -1   9   7     6152.95     5873.28    327.84 o 
   0   9   7    11915.46    11650.50    561.12 o 
   1   9   7     9669.57     9526.01    499.24 o 
   2   9   7     6743.98     7315.09    352.52 o 
   3   9   7     7398.61     7916.94    397.00 o 
   4   9   7     5767.67     6282.22    306.04 o 
   5   9   7    10958.51    10020.14    492.08 o 
   6   9   7     3437.80     2795.19    147.55 o 
   7   9   7     1436.85     1563.22    137.04 o 
   8   9   7      456.37      656.49     80.39 o 
   9   9   7        7.11        0.00     21.42 o 
  10   9   7       55.77       65.69     29.50 o 
  11   9   7      265.19      485.41     60.62 o 
  -5  10   7      772.76      624.29    163.66 o 
  -4  10   7        3.42        0.00     30.53 o 
  -3  10   7       34.56       52.19     31.66 o 
  -2  10   7      774.58      568.37     67.59 o 
  -1  10   7     1942.29     1884.43    133.37 o 
   0  10   7     7258.09     6910.67    304.28 o 
   1  10   7     9849.12    10063.14    542.09 o 
   2  10   7     4980.37     5427.31    303.23 o 
   3  10   7     2519.22     2369.28    156.56 o 
   4  10   7     5088.26     4670.51    235.00 o 
   5  10   7     6850.82     6842.42    325.42 o 
   6  10   7     2636.85     3551.62    228.14 o 
   7  10   7     1453.37     1478.84    130.55 o 
   8  10   7      374.79      275.96     34.72 o 
   9  10   7      397.21      412.29     65.52 o 
  10  10   7       84.65       45.78     29.46 o 
  11  10   7      397.58      550.24     72.67 o 
  -4  11   7      101.04       73.10     31.48 o 
  -3  11   7       95.45       25.16     29.82 o 
  -2  11   7      368.05      349.81     64.37 o 
  -1  11   7      698.60      978.83    118.93 o 
   0  11   7     4335.03     4322.43    239.22 o 
   1  11   7     2609.06     2093.81    146.27 o 
   2  11   7     2372.98     2389.13    123.85 o 
   3  11   7     1967.00     2358.79    152.85 o 
   4  11   7     2591.31     3292.13    194.83 o 
   5  11   7     3466.41     2913.39    161.84 o 
   6  11   7     4622.78     4153.19    241.19 o 
   7  11   7     1557.79     1805.38    269.11 o 
   8  11   7      115.94      135.92     60.26 o 
   9  11   7      232.41      359.71     58.86 o 
  10  11   7      264.05      250.24     57.50 o 
  11  11   7     1231.97     1491.04    138.23 o 
  -3  12   7      111.12       94.50     35.75 o 
  -2  12   7       13.75       36.77     26.44 o 
  -1  12   7      178.94      148.14     42.07 o 
   0  12   7      432.46      296.87     63.75 o 
   1  12   7     2502.75     2937.24    188.59 o 
   2  12   7     6883.09     7371.15    361.95 o 
   3  12   7     4247.66     4301.38    275.72 o 
   4  12   7     2814.07     2861.13    195.09 o 
   5  12   7     2027.32     2366.86    127.54 o 
   6  12   7     2692.85     3035.11    198.32 o 
   7  12   7      816.31      953.72    151.44 o 
   8  12   7      123.99       68.35     36.27 o 
   9  12   7       40.01       40.76     24.44 o 
  10  12   7      723.38      781.42    105.99 o 
  -2  13   7      127.43       98.52     39.77 o 
  -1  13   7      378.37      353.74     81.68 o 
   0  13   7     1247.27     1390.44    130.54 o 
   1  13   7     3235.63     2660.74    193.13 o 
   2  13   7     4750.80     4575.98    283.28 o 
   3  13   7     3700.54     4239.16    263.81 o 
   4  13   7     3233.92     3619.32    250.61 o 
   5  13   7      949.05      680.35    117.92 o 
   6  13   7     1651.48     1020.47    280.20 o 
   7  13   7     1364.17     1758.72    211.70 o 
   8  13   7      209.65      147.46     45.23 o 
   9  13   7       39.16        0.00     28.11 o 
  10  13   7       70.93       14.69     32.53 o 
   0  14   7      838.83      717.89     99.76 o 
   1  14   7     4634.98     5351.23    488.59 o 
   2  14   7     5888.23     6004.42    410.04 o 
   3  14   7     6940.14     6800.13    435.07 o 
   4  14   7     5556.01     5575.82    376.48 o 
   5  14   7     2917.01     3256.06    258.89 o 
   6  14   7     1267.57     1425.72    135.01 o 
   7  14   7      361.56      290.15     65.00 o 
   8  14   7      133.45      115.69     42.24 o 
   9  14   7        7.49        2.86     39.27 o 
   2  15   7     2215.42     1881.83    234.62 o 
   3  15   7     3916.29     4107.32    362.54 o 
   4  15   7     3058.16     2985.51    323.84 o 
   5  15   7     2066.86     1634.10    371.34 o 
   6  15   7      791.77      949.15    135.43 o 
   7  15   7     1134.04     1268.13    136.92 o 
  -5  -8   8     1091.64     1055.49    397.22 o 
  -4  -8   8     4026.46     4049.74    828.78 o 
  -3  -8   8     3291.52     3386.10    481.64 o 
  -2  -8   8     2586.64     2336.13    381.05 o 
  -1  -8   8     2214.18     2687.29    836.27 o 
  -7  -7   8     2752.27     2604.70    340.06 o 
  -6  -7   8     1496.35      961.09    299.15 o 
  -5  -7   8     1048.71      910.66    101.35 o 
  -4  -7   8     5179.66     4918.88    514.20 o 
  -3  -7   8     5028.04     4497.20   1211.93 o 
  -2  -7   8     3820.50     4101.89    684.22 o 
  -1  -7   8     2175.17     1774.48    311.24 o 
   0  -7   8      702.66      783.80     67.76 o 
   1  -7   8       38.23      209.57     79.81 o 
   2  -7   8        1.68        0.00     59.28 o 
  -8  -6   8      868.26      851.58    250.98 o 
  -7  -6   8     3581.34     3747.79    417.38 o 
  -6  -6   8     2454.66     2318.89    344.88 o 
  -5  -6   8     2978.78     2626.58    258.24 o 
  -4  -6   8     5545.22     4833.60    325.04 o 
  -3  -6   8     7456.16     6901.31    907.47 o 
  -2  -6   8     4479.08     5561.13    818.35 o 
  -1  -6   8      996.61     1534.18    345.96 o 
   0  -6   8      636.84      686.46    173.23 o 
   1  -6   8       27.59        0.00     17.67 o 
   2  -6   8        0.72        0.00     33.36 o 
   3  -6   8       28.19        0.00     16.24 o 
  -9  -5   8      585.83      237.33     82.78 o 
  -8  -5   8     1702.72     1522.33    191.61 o 
  -7  -5   8     3268.69     3014.97    307.69 o 
  -6  -5   8     2135.66     1905.16    185.32 o 
  -5  -5   8     2909.80     2721.50    268.21 o 
  -4  -5   8     2400.89     2465.27    207.20 o 
  -3  -5   8     5583.84     5370.80    375.89 o 
  -2  -5   8     2621.58     2442.79    283.50 o 
  -1  -5   8      796.04      887.50    275.81 o 
   0  -5   8      870.01     1233.82    188.38 o 
   1  -5   8      196.30      163.99     29.40 o 
   2  -5   8        9.37        3.49     17.24 o 
   3  -5   8      212.76      144.65     58.26 o 
   4  -5   8      110.24       53.53     37.72 o 
  -9  -4   8      200.20      117.31     47.62 o 
  -8  -4   8      357.39      267.91     72.09 o 
  -7  -4   8     2933.73     2671.67    248.54 o 
  -6  -4   8     4463.85     4352.95    357.59 o 
  -5  -4   8     1403.28     1258.34    126.10 o 
  -4  -4   8      908.05      640.00     89.33 o 
  -3  -4   8     5292.67     5153.76    268.40 o 
  -2  -4   8     2888.61     3281.13    237.85 o 
  -1  -4   8     2225.29     2496.73    160.77 o 
   0  -4   8      847.21     1032.67    104.10 o 
   1  -4   8      206.16      454.03     67.35 o 
   2  -4   8        1.45       29.43     16.77 o 
   3  -4   8      173.16      186.21     56.72 o 
   4  -4   8      649.15      657.98    123.81 o 
   5  -4   8     1163.22     1570.78    163.27 o 
  -9  -3   8       50.77       17.64     38.97 o 
  -8  -3   8      582.73      525.50     89.98 o 
  -7  -3   8     2053.42     2103.93    180.11 o 
  -6  -3   8     4075.48     3670.37    235.51 o 
  -5  -3   8     1981.54     2076.23    152.66 o 
  -4  -3   8      275.47      314.16     51.21 o 
  -3  -3   8     1515.15     1591.05    116.34 o 
  -2  -3   8     5955.45     5715.60    285.11 o 
  -1  -3   8     5072.57     5152.57    255.54 o 
   0  -3   8     1710.36     1906.42    120.78 o 
   1  -3   8     1527.13     1564.03    136.23 o 
   2  -3   8        5.51        1.13     13.85 o 
   3  -3   8      433.63      443.40     53.59 o 
   4  -3   8     1378.92     1229.60    144.67 o 
   5  -3   8     2222.17     2892.22    280.43 o 
   6  -3   8     2302.68     3142.68    362.30 o 
  -9  -2   8       42.19       25.14     33.78 o 
  -8  -2   8      729.66      519.93    105.80 o 
  -7  -2   8     1538.43     1712.49    180.35 o 
  -6  -2   8     5818.37     6247.70    365.42 o 
  -5  -2   8     6145.70     6189.07    375.64 o 
  -4  -2   8     5221.73     4854.00    257.05 o 
  -3  -2   8     4107.02     3862.81    215.21 o 
  -2  -2   8     8290.01     8578.88    412.11 o 
  -1  -2   8     8996.34     9076.62    417.15 o 
   0  -2   8     2242.65     2026.20    102.72 o 
   1  -2   8      162.60      239.21     31.37 o 
   2  -2   8      127.75       64.95     15.36 o 
   3  -2   8     1227.68     1302.38    117.51 o 
   4  -2   8     3075.40     2612.14    279.12 o 
   5  -2   8     1739.38     1712.97    517.91 o 
   6  -2   8     1216.87     1141.64    305.44 o 
   7  -2   8      565.70      666.16    121.29 o 
  -9  -1   8      530.73      376.15     93.05 o 
  -8  -1   8     1603.02     1436.59    176.32 o 
  -7  -1   8     2492.18     2904.47    222.04 o 
  -6  -1   8    10460.29    10933.88    636.52 o 
  -5  -1   8    12351.11    12291.38    724.89 o 
  -4  -1   8    10429.08    10994.98    610.97 o 
  -3  -1   8     5952.34     5932.49    272.42 o 
  -2  -1   8     8307.72     7845.21    360.40 o 
  -1  -1   8     3862.21     3881.12    159.39 o 
   0  -1   8     3743.85     3799.58    169.18 o 
   1  -1   8     3323.17     3111.85    171.41 o 
   2  -1   8       11.67       25.08     13.07 o 
   3  -1   8      277.35      263.63     34.93 o 
   4  -1   8      308.72      214.12     21.53 o 
   5  -1   8     1291.36     1235.16    201.29 o 
   6  -1   8     1797.10     2007.04    245.94 o 
   7  -1   8      617.21      589.66    117.12 o 
   8  -1   8      925.67      574.28     65.03 o 
  -9   0   8      647.03      635.65    132.69 o 
  -8   0   8      930.44      962.17    106.37 o 
  -7   0   8     1742.32     1646.54    120.16 o 
  -6   0   8     4699.23     5159.24    330.93 o 
  -5   0   8    10582.86    12050.20    749.52 o 
  -4   0   8    10961.97    11177.97    574.35 o 
  -3   0   8     3939.74     3727.13    199.91 o 
  -2   0   8     7703.24     8405.66    394.04 o 
  -1   0   8     6838.75     7103.92    320.73 o 
   0   0   8     1251.65     1221.75     72.24 o 
   1   0   8       34.56       57.67     16.10 o 
   2   0   8      581.36      575.89     52.32 o 
   3   0   8      445.32      491.47     40.97 o 
   4   0   8      365.04      457.87     36.09 o 
   5   0   8     1054.20     1373.97    160.56 o 
   6   0   8     1596.85     1451.50    137.61 o 
   7   0   8     1580.05     1357.48    127.38 o 
   8   0   8      542.70      409.03     32.28 o 
  -9   1   8      480.75      479.54     96.17 o 
  -8   1   8      578.65      617.44     91.43 o 
  -7   1   8     1545.19     1979.62    171.25 o 
  -6   1   8     2471.68     2463.66    192.59 o 
  -5   1   8     5141.09     5367.70    374.47 o 
  -4   1   8     7103.08     7537.83    374.74 o 
  -3   1   8     7424.84     8071.89    363.55 o 
  -2   1   8     1706.41     1851.52    110.24 o 
  -1   1   8      743.24      773.98     55.47 o 
   0   1   8     2148.56     2457.62    117.45 o 
   1   1   8       58.65       71.55     19.60 o 
   2   1   8       45.15       17.65     21.94 o 
   3   1   8       41.78        0.00     10.47 o 
   4   1   8       23.94       46.65     11.95 o 
   5   1   8     1623.68     1346.60    184.38 o 
   6   1   8     6848.64     6986.00    568.09 o 
   7   1   8     5411.08     4855.66    266.46 o 
   8   1   8     1943.98     1531.07     89.54 o 
   9   1   8     2117.18     1493.02    174.43 o 
  -9   2   8      388.71      223.20     63.92 o 
  -8   2   8     1064.50     1124.15    112.82 o 
  -7   2   8      814.66      613.20     85.58 o 
  -6   2   8      432.81      665.62    103.10 o 
  -5   2   8     2812.19     3918.70    305.11 o 
  -4   2   8     3741.84     4395.58    336.96 o 
  -3   2   8     3151.39     3362.15    182.36 o 
  -2   2   8     1915.16     2274.31    120.40 o 
  -1   2   8     5745.67     5954.80    272.90 o 
   0   2   8     2019.89     1834.29     86.73 o 
   1   2   8     1493.80     1810.84     78.33 o 
   2   2   8      892.81      917.56     54.27 o 
   3   2   8      544.64      350.05     44.74 o 
   4   2   8     1602.78     1528.58     78.06 o 
   5   2   8     5207.28     5171.88    442.18 o 
   6   2   8     9519.88    10133.18    555.80 o 
   7   2   8     9450.87    10014.62    620.05 o 
   8   2   8     4983.67     4786.10    408.49 o 
   9   2   8     2043.76     1868.03    190.14 o 
  -9   3   8      279.49      320.56     66.67 o 
  -8   3   8      739.86      491.22     98.75 o 
  -7   3   8     1574.27     1879.52    152.39 o 
  -6   3   8     1463.59     1425.34     83.79 o 
  -5   3   8     4082.60     4077.38    220.35 o 
  -4   3   8     7901.42     8177.15    435.15 o 
  -3   3   8    12206.66    12711.73    639.95 o 
  -2   3   8     4876.24     5439.23    228.38 o 
  -1   3   8     2536.95     2550.54    115.78 o 
   0   3   8     4499.49     5377.69    234.46 o 
   1   3   8     2672.94     2632.32    100.71 o 
   2   3   8      813.98      848.17     52.79 o 
   3   3   8     2294.72     2629.35    105.43 o 
   4   3   8     1871.21     1657.14    108.87 o 
   5   3   8     1999.74     1556.21    140.41 o 
   6   3   8     4056.24     4028.66    361.17 o 
   7   3   8     7877.76     8222.46    785.02 o 
   8   3   8     5471.08     5810.10    563.15 o 
   9   3   8     1914.20     2447.58    272.74 o 
  10   3   8     1603.62     2156.20    252.66 o 
  -8   4   8     1860.79     1909.61    155.78 o 
  -7   4   8     1769.66     1744.30    141.04 o 
  -6   4   8     3483.28     4191.75    241.37 o 
  -5   4   8     7617.74     8596.56    457.89 o 
  -4   4   8     7703.97     8183.25    425.55 o 
  -3   4   8    13696.27    14199.07    676.88 o 
  -2   4   8    16271.28    17389.07    877.14 o 
  -1   4   8     7759.55     8075.61    348.00 o 
   0   4   8     3614.87     3246.05    146.02 o 
   1   4   8     1319.75     1552.96     82.26 o 
   2   4   8       48.17        6.60     11.96 o 
   3   4   8      485.75      337.67     36.46 o 
   4   4   8      771.11      835.04     49.59 o 
   5   4   8     1620.23     1743.00     76.96 o 
   6   4   8     2653.19     2330.96    204.98 o 
   7   4   8     4267.43     3813.78    533.29 o 
   8   4   8     4246.03    11203.67   5688.75 o 
   9   4   8     1473.31     1805.33    245.26 o 
  10   4   8      816.55     1138.61    179.35 o 
  -8   5   8     1727.11     1787.05    146.25 o 
  -7   5   8     3878.05     4203.89    272.11 o 
  -6   5   8     3373.85     3518.57    228.56 o 
  -5   5   8     1989.89     2072.77    140.85 o 
  -4   5   8     5768.96     6015.64    331.37 o 
  -3   5   8    10619.37    10730.11    534.47 o 
  -2   5   8    13708.54    14136.37    701.75 o 
  -1   5   8     8601.64     8912.07    397.65 o 
   0   5   8     2603.80     3258.05    141.96 o 
   1   5   8       67.25       10.03     15.98 o 
   2   5   8      143.80      146.34     24.74 o 
   3   5   8     2154.25     2508.42    140.27 o 
   4   5   8      546.95      398.75     43.85 o 
   5   5   8      260.06      476.82     70.79 o 
   6   5   8      283.11      457.80     46.47 o 
   7   5   8     3784.35     3951.74    245.20 o 
   8   5   8     3883.43     3334.69    537.13 o 
   9   5   8     1769.76     2005.83    251.75 o 
  10   5   8     1183.53     1897.48    266.54 o 
  -8   6   8     1205.24     1392.79    204.78 o 
  -7   6   8     3974.16     3793.70    263.96 o 
  -6   6   8     4585.60     4914.46    308.45 o 
  -5   6   8     2021.07     2310.72    148.52 o 
  -4   6   8     2080.81     2508.65    159.81 o 
  -3   6   8     2246.26     2623.42    155.51 o 
  -2   6   8     7201.04     7702.55    335.31 o 
  -1   6   8     3346.16     3377.61    190.66 o 
   0   6   8      443.35      258.22     54.92 o 
   1   6   8      587.72      680.60     51.08 o 
   2   6   8       29.40       26.81     17.31 o 
   3   6   8      201.65      105.73     20.94 o 
   4   6   8      996.83     1155.97     84.31 o 
   5   6   8     1426.82     1577.86     82.00 o 
   6   6   8     1154.69     1096.26     94.34 o 
   7   6   8     5194.37     5852.29    490.45 o 
   8   6   8     9350.90    10505.22    773.88 o 
   9   6   8     6682.12     7190.61    423.51 o 
  10   6   8     1444.26     1636.53    354.93 o 
  11   6   8      665.28     1204.79    322.89 o 
  -7   7   8     1829.63     1990.21    232.86 o 
  -6   7   8     2204.53     2347.48    181.87 o 
  -5   7   8     3076.95     3262.51    218.34 o 
  -4   7   8     2537.46     2679.36    156.08 o 
  -3   7   8      594.09      529.71     52.83 o 
  -2   7   8     3930.08     4141.57    241.75 o 
  -1   7   8     6786.35     7292.32    379.80 o 
   0   7   8     1360.90     1866.83    118.08 o 
   1   7   8      208.79      134.62     39.90 o 
   2   7   8      221.33      408.85     61.35 o 
   3   7   8     1288.63     1321.48     75.69 o 
   4   7   8     3901.92     3318.96    152.94 o 
   5   7   8      423.93      529.99     56.93 o 
   6   7   8     1327.17     1640.68    121.98 o 
   7   7   8     5808.22     6374.41    435.58 o 
   8   7   8     9904.19    11376.35    540.81 o 
   9   7   8    11525.14    12197.51    686.62 o 
  10   7   8     4049.34     4734.73    328.54 o 
  11   7   8     1490.59     2372.14    338.56 o 
  -6   8   8     2076.73     2249.33    245.18 o 
  -5   8   8     1601.67     1572.98    131.74 o 
  -4   8   8     2083.90     2375.15    151.35 o 
  -3   8   8     2300.25     2509.06    168.76 o 
  -2   8   8     1551.87     1432.48    116.29 o 
  -1   8   8     4243.27     4459.53    267.80 o 
   0   8   8     3832.60     3626.54    197.96 o 
   1   8   8     1480.83     1427.74     87.12 o 
   2   8   8       94.14       69.24     26.61 o 
   3   8   8        5.83        0.00     24.51 o 
   4   8   8     3986.43     4565.68    223.61 o 
   5   8   8    10900.02    10685.97    496.11 o 
   6   8   8     5006.88     4530.13    196.88 o 
   7   8   8     3291.03     3534.53    217.46 o 
   8   8   8     6578.52     7650.17    352.75 o 
   9   8   8     4723.84     5673.07    461.92 o 
  10   8   8     2629.01     3116.72    231.13 o 
  11   8   8     1822.90     2177.52    301.04 o 
  -6   9   8     2061.49     2063.16    282.62 o 
  -5   9   8     3213.09     3333.60    301.46 o 
  -4   9   8     2890.60     2913.33    227.60 o 
  -3   9   8     2944.96     2722.88    204.10 o 
  -2   9   8     3804.98     4016.04    251.39 o 
  -1   9   8     8061.61     7604.21    373.78 o 
   0   9   8     3493.70     3942.67    224.43 o 
   1   9   8      481.26      420.26     52.26 o 
   2   9   8       11.22        0.00     36.13 o 
   3   9   8      804.94      541.63     58.83 o 
   4   9   8     7500.71     6554.51    336.82 o 
   5   9   8     7494.95     7670.27    343.82 o 
   6   9   8     3272.33     3832.95    218.57 o 
   7   9   8     1928.09     2097.76    118.86 o 
   8   9   8     2256.16     2532.63    136.28 o 
   9   9   8     2888.08     2981.39    212.11 o 
  10   9   8     3932.36     4862.07    313.06 o 
  11   9   8     1490.25     1950.12    159.54 o 
  -5  10   8     3862.44     3735.95    439.03 o 
  -4  10   8     4358.32     4476.73    387.99 o 
  -3  10   8     3936.50     4291.42    327.87 o 
  -2  10   8      814.06      792.73    118.05 o 
  -1  10   8     1982.08     1807.82    122.96 o 
   0  10   8     3507.53     2982.59    190.83 o 
   1  10   8      185.14      127.32     35.25 o 
   2  10   8       52.53      107.19     34.08 o 
   3  10   8      317.41      271.38     55.15 o 
   4  10   8      563.11      740.05     76.42 o 
   5  10   8     4967.35     5286.89    297.01 o 
   6  10   8     3345.16     2951.75    127.69 o 
   7  10   8     1105.46     1102.42     82.67 o 
   8  10   8     2692.20     3023.58    681.40 o 
   9  10   8     3499.07     4415.74    297.81 o 
  10  10   8     2971.22     3605.63    267.38 o 
  11  10   8     1224.39     1590.57    150.38 o 
  -4  11   8     3321.26     3484.20    390.94 o 
  -3  11   8     2813.42     3042.88    177.46 o 
  -2  11   8     1333.07     1388.51    121.00 o 
  -1  11   8     1618.65     1685.52    114.77 o 
   0  11   8     3659.50     4470.84    320.15 o 
   1  11   8      529.97      457.23     65.97 o 
   2  11   8       97.38       54.13     28.20 o 
   3  11   8     1156.53     1100.60     87.78 o 
   4  11   8      123.28       32.74     26.16 o 
   5  11   8     1449.55     1404.10    108.47 o 
   6  11   8     2192.56     2523.97    130.23 o 
   7  11   8      710.51      732.21    141.47 o 
   8  11   8     1769.17     2014.39    310.39 o 
   9  11   8     2920.02     2888.57    231.36 o 
  10  11   8     3400.27     3840.23    302.91 o 
  -3  12   8     2257.24     1862.50    249.98 o 
  -2  12   8     1476.62     1377.57    210.91 o 
  -1  12   8      311.43      323.65     53.86 o 
   0  12   8      913.84      814.77    121.02 o 
   1  12   8      724.53      857.84    110.29 o 
   2  12   8       69.73        4.15     25.08 o 
   3  12   8        7.50       20.72     35.30 o 
   4  12   8      192.81      185.18     43.02 o 
   5  12   8     1177.12     1290.74    106.86 o 
   6  12   8     3558.07     3244.82    207.15 o 
   7  12   8     4016.33     3896.86    227.89 o 
   8  12   8     3818.71     3843.69    237.08 o 
   9  12   8     3755.65     4457.78    408.57 o 
  10  12   8     2683.19     3350.88    279.81 o 
  -2  13   8     1276.48     1414.80    185.84 o 
  -1  13   8      272.38      245.59     57.91 o 
   0  13   8     1128.08     1411.15    136.17 o 
   1  13   8      637.79      487.03     72.00 o 
   2  13   8       11.65       24.74     29.68 o 
   3  13   8        4.07       13.30     24.62 o 
   4  13   8      194.70      140.92     43.67 o 
   5  13   8     2383.97     2465.31    180.78 o 
   6  13   8     6626.08     7676.18    470.97 o 
   7  13   8     5877.87     4116.52    965.57 o 
   8  13   8     2724.10     2945.03    215.22 o 
   9  13   8     3158.02     2912.51    251.62 o 
   0  14   8       64.83        0.00     31.90 o 
   1  14   8      267.30      279.77     58.91 o 
   2  14   8       58.26       62.81     36.74 o 
   3  14   8      806.28      800.03     86.35 o 
   4  14   8      931.25     1236.80    120.20 o 
   5  14   8      528.65      434.28     68.96 o 
   6  14   8     5159.65     5360.71    457.79 o 
   7  14   8     6774.28     8334.32    754.83 o 
   8  14   8     3128.47     3203.00    238.02 o 
   9  14   8     3063.42     3537.75    266.82 o 
   2  15   8       77.88      161.52     50.02 o 
   3  15   8      370.70      304.65     74.61 o 
   4  15   8     1030.22      786.09    139.15 o 
   5  15   8      390.57      276.68     69.04 o 
   6  15   8     1336.28      991.36    226.68 o 
   7  15   8     3192.95     4894.69    791.84 o 
  -5  -7   9        9.86       57.71     64.29 o 
  -4  -7   9      357.03      405.13     96.89 o 
  -3  -7   9      687.31      395.87    100.23 o 
  -2  -7   9      864.55      657.59    179.67 o 
  -1  -7   9      559.41      423.22     89.85 o 
   0  -7   9      884.52     1056.41    190.03 o 
  -7  -6   9     2000.26     1819.25    322.65 o 
  -6  -6   9      899.54      703.09    244.35 o 
  -5  -6   9      146.36      123.12     52.49 o 
  -4  -6   9      543.41      431.75     87.31 o 
  -3  -6   9      652.31      514.20    191.22 o 
  -2  -6   9     1816.47     1913.79    411.97 o 
  -1  -6   9     1699.75     1562.57    338.40 o 
   0  -6   9     1242.48     1019.61    153.69 o 
   1  -6   9     3056.58     3192.12    281.96 o 
   2  -6   9     2396.24     3355.13    581.47 o 
  -8  -5   9     3035.61     2827.34    256.36 o 
  -7  -5   9     3469.63     3082.57    285.09 o 
  -6  -5   9      133.47       15.04     35.36 o 
  -5  -5   9       38.91       54.46     40.94 o 
  -4  -5   9      355.71      213.62     61.95 o 
  -3  -5   9      854.61      801.88    117.63 o 
  -2  -5   9     1400.68     1421.02    113.45 o 
  -1  -5   9      934.05     1089.70    148.85 o 
   0  -5   9      931.55      951.37     83.55 o 
   1  -5   9     2141.74     1940.14    302.67 o 
   2  -5   9     2790.50     2469.24    330.10 o 
   3  -5   9      896.00      379.73     49.29 o 
  -8  -4   9     2161.59     1999.75    201.20 o 
  -7  -4   9     1011.11      870.38    118.40 o 
  -6  -4   9       92.50       22.73     38.70 o 
  -5  -4   9       19.02        8.95     21.84 o 
  -4  -4   9       59.31       49.89     31.33 o 
  -3  -4   9      167.01      245.69     51.43 o 
  -2  -4   9      876.03      809.31    181.10 o 
  -1  -4   9     1384.24     1318.52    174.50 o 
   0  -4   9     1498.41     1840.27    278.74 o 
   1  -4   9     1124.80     1201.02     96.94 o 
   2  -4   9     3968.49     3729.82    467.29 o 
   3  -4   9     4022.90     1781.94    132.77 o 
   4  -4   9     1598.09     1986.33    306.04 o 
  -8  -3   9     1392.77     1410.72    166.47 o 
  -7  -3   9      803.01      730.08    100.58 o 
  -6  -3   9     1266.75     1081.77    118.31 o 
  -5  -3   9        2.26        4.20     21.95 o 
  -4  -3   9        3.60       19.27     26.25 o 
  -3  -3   9      762.01      708.00     84.61 o 
  -2  -3   9     2144.04     2233.94    136.02 o 
  -1  -3   9     2548.46     2647.67    148.70 o 
   0  -3   9     1612.41     1623.26    100.98 o 
   1  -3   9     1255.31     1502.98    124.51 o 
   2  -3   9     7248.44     7622.12    658.89 o 
   3  -3   9     4082.49     3601.33    425.23 o 
   4  -3   9     2510.00     1526.46    111.34 o 
   5  -3   9      979.49      936.02    167.64 o 
   6  -3   9      887.08     1190.82    170.65 o 
  -9  -2   9      309.09      275.94     91.21 o 
  -8  -2   9      186.92      131.04     55.91 o 
  -7  -2   9      434.52      347.57     63.69 o 
  -6  -2   9     1124.46     1119.98    112.42 o 
  -5  -2   9      262.40      331.07     60.67 o 
  -4  -2   9        3.97        2.95     18.94 o 
  -3  -2   9     2233.54     2259.12    154.12 o 
  -2  -2   9     2967.22     2970.65    171.99 o 
  -1  -2   9     5319.94     5323.91    264.16 o 
   0  -2   9     6128.01     6623.74    383.32 o 
   1  -2   9     3023.97     3005.85    181.48 o 
   2  -2   9     4341.16     4020.01    178.00 o 
   3  -2   9     5439.05     4433.08    496.38 o 
   4  -2   9     6119.26     4968.38    558.93 o 
   5  -2   9      634.52      229.00     29.04 o 
   6  -2   9      719.76      810.29    142.64 o 
  -9  -1   9      746.84      723.64    125.73 o 
  -8  -1   9      468.85      437.51     71.76 o 
  -7  -1   9      607.03      681.02     87.49 o 
  -6  -1   9     1545.16     1615.42    142.60 o 
  -5  -1   9       33.05        0.00     18.40 o 
  -4  -1   9       10.67       17.31     24.34 o 
  -3  -1   9      900.01      847.98     98.57 o 
  -2  -1   9     4688.90     5044.94    279.71 o 
  -1  -1   9    14928.30    15283.68    779.28 o 
   0  -1   9     9551.36     9272.35    459.38 o 
   1  -1   9     6880.53     7485.67    360.82 o 
   2  -1   9     5932.91     6045.33    387.73 o 
   3  -1   9     6110.33     5951.24    253.89 o 
   4  -1   9     4097.40     4141.94    310.74 o 
   5  -1   9     1083.81      785.83    142.06 o 
   6  -1   9      392.06      663.52    158.43 o 
   7  -1   9        8.42       29.82     29.82 o 
  -9   0   9     2197.41     2101.91    216.51 o 
  -8   0   9     2070.39     2574.17    357.01 o 
  -7   0   9     2362.66     2223.06    194.90 o 
  -6   0   9      827.42      706.00    118.49 o 
  -5   0   9        0.96       23.83     28.22 o 
  -4   0   9      692.47      626.76    138.65 o 
  -3   0   9      394.74      580.91     66.75 o 
  -2   0   9     1997.31     1794.48    107.31 o 
  -1   0   9     4457.60     4432.46    208.68 o 
   0   0   9     7334.40     8171.68    355.76 o 
   1   0   9     5164.49     4942.03    255.65 o 
   2   0   9      810.66      903.92     70.93 o 
   3   0   9     4524.69     3985.23    178.35 o 
   4   0   9     2888.56     2415.93    148.59 o 
   5   0   9     2367.53     2918.75    434.81 o 
   6   0   9      577.25      609.17    104.91 o 
   7   0   9      740.99      646.69     73.05 o 
  -9   1   9     4054.10     3960.00    345.44 o 
  -8   1   9     1362.96     1393.84    145.50 o 
  -7   1   9     1200.24     1335.92    132.35 o 
  -6   1   9      991.59      964.85     85.39 o 
  -5   1   9      999.87      733.96    146.25 o 
  -4   1   9     1857.80     1879.63    133.93 o 
  -3   1   9       32.00       73.41     24.71 o 
  -2   1   9      212.10      370.64     75.83 o 
  -1   1   9     2583.49     2576.50    134.08 o 
   0   1   9     5346.76     4638.05    193.10 o 
   1   1   9     4687.74     5400.81    215.99 o 
   2   1   9     3386.34     3573.74    175.02 o 
   3   1   9     4079.12     4277.62    213.50 o 
   4   1   9      720.30      629.23     63.27 o 
   5   1   9     1982.31     1448.43    189.38 o 
   6   1   9      152.42      248.58     60.78 o 
   7   1   9      495.11      767.76    183.06 o 
   8   1   9      174.67      148.05     54.64 o 
  -9   2   9     2414.39     2244.37    215.51 o 
  -8   2   9     2021.35     2192.66    204.52 o 
  -7   2   9      863.56      952.81    131.91 o 
  -6   2   9      184.20       85.65     34.70 o 
  -5   2   9      705.80      655.55     95.45 o 
  -4   2   9     2210.07     2475.81    163.64 o 
  -3   2   9      175.23      165.32     35.69 o 
  -2   2   9      247.58      377.34     81.59 o 
  -1   2   9       99.07      101.14     25.38 o 
   0   2   9     4092.07     4957.26    210.51 o 
   1   2   9    12553.23    13030.86    576.62 o 
   2   2   9     6234.25     6702.93    271.58 o 
   3   2   9     3030.88     2699.18    128.91 o 
   4   2   9     2539.66     2264.71    132.22 o 
   5   2   9     3281.99     3717.75    351.12 o 
   6   2   9      696.38      756.25     84.20 o 
   7   2   9      593.07      471.74     49.19 o 
   8   2   9       28.30        0.00     29.01 o 
   9   2   9      151.06       94.77     40.43 o 
  -8   3   9      908.34     1109.48    131.51 o 
  -7   3   9       70.22       71.08     36.97 o 
  -6   3   9       13.75       52.26     32.65 o 
  -5   3   9       69.55       89.18     36.74 o 
  -4   3   9      333.50      328.66     58.70 o 
  -3   3   9      779.29      857.75     98.11 o 
  -2   3   9     1476.54     1779.67    120.68 o 
  -1   3   9     4326.46     4862.41    233.22 o 
   0   3   9    13070.63    12633.91    589.98 o 
   1   3   9    11316.76    12396.87    515.67 o 
   2   3   9    10487.92    11707.34    511.02 o 
   3   3   9    10529.45    12462.12    518.22 o 
   4   3   9     5807.52     6233.65    297.80 o 
   5   3   9     1651.15     1200.15    111.79 o 
   6   3   9     1472.20     1278.86     99.83 o 
   7   3   9        6.98       58.95     45.21 o 
   8   3   9      113.59      107.10    130.49 o 
   9   3   9       11.68       71.77     43.76 o 
  -8   4   9     1594.39     2022.95    168.29 o 
  -7   4   9      479.33      316.54     56.55 o 
  -6   4   9      288.31      118.54     38.04 o 
  -5   4   9        3.32        4.52     20.92 o 
  -4   4   9      208.69      107.05     33.58 o 
  -3   4   9     8228.61     8534.29    447.00 o 
  -2   4   9     2833.56     2762.40    115.96 o 
  -1   4   9     4857.19     5372.53    280.60 o 
   0   4   9    12866.48    14697.37    683.83 o 
   1   4   9    17493.10    18373.48    887.16 o 
   2   4   9    18505.06    20474.63    948.14 o 
   3   4   9     7143.08     6961.24    286.21 o 
   4   4   9     8977.69     8484.21    395.71 o 
   5   4   9     2929.64     3374.78    201.53 o 
   6   4   9     2029.48     1777.95    116.83 o 
   7   4   9       59.57       76.51     26.83 o 
   8   4   9       52.19       97.73     93.61 o 
   9   4   9        8.83       39.12     45.18 o 
  10   4   9      151.12      146.43     65.83 o 
  -8   5   9     1832.46     2080.06    216.26 o 
  -7   5   9     1013.10     1095.27    116.59 o 
  -6   5   9      252.14      194.18     52.83 o 
  -5   5   9      223.46      151.41     37.25 o 
  -4   5   9      690.50      693.85     78.12 o 
  -3   5   9     5900.75     5695.38    312.74 o 
  -2   5   9     2126.03     2187.97    129.56 o 
  -1   5   9     3940.32     4009.12    208.79 o 
   0   5   9     4441.22     4244.53    198.84 o 
   1   5   9    11000.26    10895.54    459.10 o 
   2   5   9    14199.50    14594.57    710.62 o 
   3   5   9     7521.25     8947.22    337.50 o 
   4   5   9     6222.97     7123.04    377.35 o 
   5   5   9      232.26       71.98     20.15 o 
   6   5   9     1590.33     1566.88    114.81 o 
   7   5   9      239.80       93.48     21.28 o 
   8   5   9       20.84       18.22     19.77 o 
   9   5   9      137.24      126.40     74.96 o 
  10   5   9      123.74       65.15     54.31 o 
  -7   6   9     2247.34     2169.45    181.06 o 
  -6   6   9     1701.17     1708.38    160.30 o 
  -5   6   9       25.32       57.53     28.35 o 
  -4   6   9      212.92      174.28     41.81 o 
  -3   6   9     4359.42     4467.75    255.05 o 
  -2   6   9     4451.31     4178.17    235.62 o 
  -1   6   9     1439.17     1697.71    113.20 o 
   0   6   9      152.90       68.79     28.01 o 
   1   6   9     2095.32     2607.96    115.56 o 
   2   6   9     6817.84     6916.51    288.96 o 
   3   6   9     4995.21     4662.35    210.44 o 
   4   6   9     2910.37     3141.45    137.05 o 
   5   6   9     1048.09     1211.86     73.72 o 
   6   6   9      565.15      532.63     66.61 o 
   7   6   9      485.19      586.20     91.10 o 
   8   6   9       35.88        0.00     15.97 o 
   9   6   9      274.33      171.12     65.47 o 
  10   6   9       92.81      129.03     84.32 o 
  -7   7   9     1541.86     1703.52    161.63 o 
  -6   7   9      217.41      156.65     43.25 o 
  -5   7   9       36.23       74.17     30.15 o 
  -4   7   9      159.96       98.85     36.74 o 
  -3   7   9      461.95      395.45     50.47 o 
  -2   7   9     4144.35     4198.53    257.25 o 
  -1   7   9      815.52      993.98     90.04 o 
   0   7   9     1258.20     1532.73    106.22 o 
   1   7   9     2695.85     2689.56    162.25 o 
   2   7   9     4178.16     4165.79    208.57 o 
   3   7   9     9558.75    11392.03    501.78 o 
   4   7   9     9388.36     9413.90    409.69 o 
   5   7   9     3819.80     3915.47    185.48 o 
   6   7   9       50.07       19.19     20.44 o 
   7   7   9      408.39      315.35     53.69 o 
   8   7   9      126.11      127.06     32.26 o 
   9   7   9      723.13      551.15     82.73 o 
  10   7   9      387.75      347.95     67.97 o 
  -6   8   9      535.62      478.33     70.02 o 
  -5   8   9      135.13      121.02     40.63 o 
  -4   8   9       63.13       59.33     31.61 o 
  -3   8   9       36.20       38.04     23.72 o 
  -2   8   9     5523.75     5496.50    317.87 o 
  -1   8   9     4609.22     4222.49    242.20 o 
   0   8   9     3733.13     4102.69    244.57 o 
   1   8   9     2596.07     2976.69    181.60 o 
   2   8   9     7845.31     7992.17    367.64 o 
   3   8   9    10991.73    10565.36    506.67 o 
   4   8   9     4815.41     4850.82    248.37 o 
   5   8   9     5682.26     5916.56    239.82 o 
   6   8   9      388.19      351.35     44.83 o 
   7   8   9      304.72      343.39     57.45 o 
   8   8   9       69.66       70.02     32.11 o 
   9   8   9      312.82      210.59     73.67 o 
  10   8   9      901.03      856.85    112.54 o 
  -6   9   9       17.61        1.77     20.91 o 
  -5   9   9       48.26       26.55     30.60 o 
  -4   9   9       91.01       22.99     27.73 o 
  -3   9   9       28.87        0.00     24.20 o 
  -2   9   9     3364.70     3391.53    210.54 o 
  -1   9   9     3957.40     4006.52    241.42 o 
   0   9   9     7572.72     7281.28    408.72 o 
   1   9   9     7821.46     8150.93    430.11 o 
   2   9   9     7662.24     8450.62    396.56 o 
   3   9   9    10475.58    11590.49    565.66 o 
   4   9   9     8155.63     8149.41    366.04 o 
   5   9   9     7201.54     6678.64    319.32 o 
   6   9   9      808.16      736.78     58.01 o 
   7   9   9      238.03      383.03     75.66 o 
   8   9   9        1.70        0.00     21.05 o 
   9   9   9     1604.86     1807.13    148.24 o 
  10   9   9     2004.81     2219.91    190.11 o 
  -5  10   9       27.46       28.35     28.43 o 
  -4  10   9      342.52      187.82     51.03 o 
  -3  10   9      119.39       32.94     30.36 o 
  -2  10   9     1574.68     1552.38    121.33 o 
  -1  10   9     7751.27     7698.15    457.47 o 
   0  10   9     8266.26     8327.88    473.80 o 
   1  10   9     4263.43     5107.39    269.46 o 
   2  10   9     5168.90     5686.18    338.84 o 
   3  10   9     5446.95     5157.16    298.70 o 
   4  10   9     2509.81     2442.58    167.23 o 
   5  10   9     3081.15     3108.47    196.87 o 
   6  10   9     1521.42     1331.98     83.00 o 
   7  10   9       79.08        9.88     23.38 o 
   8  10   9      418.65      349.42     67.23 o 
   9  10   9       43.39       15.66     44.25 o 
  10  10   9      427.99      372.19     67.17 o 
  -4  11   9       93.94       46.61     28.12 o 
  -3  11   9      914.72      835.33     91.96 o 
  -2  11   9     1206.90     1143.95    111.65 o 
  -1  11   9     5087.83     5194.69    339.60 o 
   0  11   9     3708.77     3598.51    249.79 o 
   1  11   9     5239.06     5597.95    328.92 o 
   2  11   9     1304.49     1453.02    122.27 o 
   3  11   9      579.30      691.54     79.22 o 
   4  11   9     3447.10     3510.92    224.90 o 
   5  11   9     2146.97     1914.77    128.83 o 
   6  11   9     1687.87     1681.81    110.11 o 
   7  11   9       45.42       57.86     24.75 o 
   8  11   9      453.75      569.52     75.20 o 
   9  11   9       10.97       24.05     41.76 o 
  10  11   9      737.08      965.38    110.98 o 
  -3  12   9      398.87      227.24     60.11 o 
  -2  12   9       99.13       80.39     32.98 o 
  -1  12   9     2202.76     2158.08    166.33 o 
   0  12   9     2541.31     2525.04    192.27 o 
   1  12   9     2900.00     3069.00    209.47 o 
   2  12   9     1935.56     2244.40    175.58 o 
   3  12   9     4054.97     3908.93    202.78 o 
   4  12   9     3603.53     3643.39    256.11 o 
   5  12   9     1002.03     1232.94    107.30 o 
   6  12   9     2023.20     1973.35    144.81 o 
   7  12   9       14.74       10.95     21.16 o 
   8  12   9        0.18        3.02     26.67 o 
   9  12   9       20.76        0.00     41.91 o 
  10  12   9      595.89      674.11    101.35 o 
  -2  13   9       35.27        4.52     25.54 o 
  -1  13   9      229.35      235.95     44.85 o 
   0  13   9      886.62      685.90     88.19 o 
   1  13   9     3188.37     2893.68    226.66 o 
   2  13   9     3489.04     3477.87    213.29 o 
   3  13   9     1814.00     1964.25    158.55 o 
   4  13   9     2450.18     2479.21    203.16 o 
   5  13   9     2284.20     2032.57    138.33 o 
   6  13   9     1708.22     1555.18    157.49 o 
   7  13   9      268.97      234.66     49.09 o 
   8  13   9        0.05       53.36     38.28 o 
   9  13   9       47.57       27.88     79.53 o 
   0  14   9     1846.55     1973.17    142.65 o 
   1  14   9     3031.03     3049.63    250.93 o 
   2  14   9     5219.03     5143.50    344.28 o 
   3  14   9     3019.31     2813.43    218.45 o 
   4  14   9     2262.68     2368.89    163.69 o 
   5  14   9     1118.33     1283.44    127.90 o 
   6  14   9      326.75      171.83     53.27 o 
   7  14   9      197.18       77.52     49.31 o 
   8  14   9      290.69      413.63    106.29 o 
   2  15   9     6470.82     6967.28    521.30 o 
   3  15   9     2751.01     2747.12    237.18 o 
   4  15   9     1164.01      974.34    149.98 o 
   5  15   9     1094.53      882.32    115.02 o 
   6  15   9      300.14      214.64     65.31 o 
   7  15   9      179.25      174.45     68.48 o 
  -5  -6  10     2838.40     2480.31    571.00 o 
  -4  -6  10     4424.60     4191.48    542.63 o 
  -3  -6  10     4214.96     3650.80    797.51 o 
  -2  -6  10     1892.52     1953.99    292.83 o 
  -1  -6  10      968.82      969.58    224.62 o 
   0  -6  10        7.38        0.00     23.84 o 
  -6  -5  10     1015.88      913.81    143.72 o 
  -5  -5  10     3026.65     2717.77    226.71 o 
  -4  -5  10     4175.84     3975.09    368.13 o 
  -3  -5  10     4260.59     3791.30    683.96 o 
  -2  -5  10     2058.21     2141.53    182.74 o 
  -1  -5  10     1159.00      974.60    115.77 o 
   0  -5  10       85.40      503.62    189.20 o 
   1  -5  10        1.25        0.00     36.18 o 
   2  -5  10      131.26      272.72     83.67 o 
  -7  -4  10     1957.02     1769.10    175.00 o 
  -6  -4  10     2017.19     1898.38    194.13 o 
  -5  -4  10     3968.61     3759.99    283.83 o 
  -4  -4  10     2322.07     2273.89    187.26 o 
  -3  -4  10     3613.54     3469.67    244.07 o 
  -2  -4  10      535.87      526.07    100.75 o 
  -1  -4  10       42.97        6.71     20.02 o 
   0  -4  10       83.37      189.33     82.53 o 
   1  -4  10        0.33       36.26     49.96 o 
   2  -4  10        6.82      301.84    157.68 o 
   3  -4  10      674.61      747.81    254.42 o 
  -8  -3  10     2250.87     2235.29    159.72 o 
  -7  -3  10     2492.79     2430.68    253.84 o 
  -6  -3  10     1382.81     1414.39    146.91 o 
  -5  -3  10     1797.83     1593.92    157.58 o 
  -4  -3  10      693.08      831.90     91.89 o 
  -3  -3  10     2239.00     2299.36    161.97 o 
  -2  -3  10     1481.99     1536.93    149.94 o 
  -1  -3  10      646.19      500.87     76.97 o 
   0  -3  10      366.65      300.50     50.35 o 
   1  -3  10       11.48       41.54     24.19 o 
   2  -3  10       16.49       23.12     16.67 o 
   3  -3  10     1291.87     1025.55     86.53 o 
   4  -3  10      688.99      692.08    157.59 o 
   5  -3  10     1386.37     1206.39    209.95 o 
  -8  -2  10      717.85      613.01    177.30 o 
  -7  -2  10     2664.83     2980.68    233.26 o 
  -6  -2  10      820.22      750.52    121.11 o 
  -5  -2  10     1981.33     2150.40    164.70 o 
  -4  -2  10     2045.37     2130.18    160.15 o 
  -3  -2  10     1937.93     1895.46    144.12 o 
  -2  -2  10     3316.14     3395.81    198.92 o 
  -1  -2  10     1257.69     1333.86     99.04 o 
   0  -2  10       69.67       80.36     25.28 o 
   1  -2  10      145.37      118.84     22.79 o 
   2  -2  10       30.96        0.00     16.98 o 
   3  -2  10     1429.62     1045.36    163.68 o 
   4  -2  10     2666.85     2257.28    215.84 o 
   5  -2  10     1564.62     1632.84    222.64 o 
  -8  -1  10      845.51      555.67    149.85 o 
  -7  -1  10     3465.31     3396.18    332.01 o 
  -6  -1  10     2857.98     2781.29    209.92 o 
  -5  -1  10     2031.37     2115.80    166.17 o 
  -4  -1  10     2882.10     3072.75    210.20 o 
  -3  -1  10     2941.22     3040.71    193.88 o 
  -2  -1  10     5431.05     5317.06    258.92 o 
  -1  -1  10     3187.56     3363.72    185.03 o 
   0  -1  10     1383.83     1280.50    120.27 o 
   1  -1  10        5.28       23.01     16.97 o 
   2  -1  10      634.54      578.19     73.10 o 
   3  -1  10     1991.10     1901.38    157.23 o 
   4  -1  10     4988.87     4562.58    424.11 o 
   5  -1  10     1206.35      983.77    218.19 o 
   6  -1  10     1228.13     1642.60    368.96 o 
  -8   0  10     1146.90     1085.72    133.92 o 
  -7   0  10     3507.71     3445.86    293.82 o 
  -6   0  10     6366.87     7872.03    812.84 o 
  -5   0  10     6193.92     6293.77    428.26 o 
  -4   0  10     8620.79     8795.44    523.97 o 
  -3   0  10     1863.45     1951.23    139.64 o 
  -2   0  10     4317.12     4383.81    240.11 o 
  -1   0  10     2430.58     2516.47    157.63 o 
   0   0  10      151.51      108.68     31.56 o 
   1   0  10      347.07      295.53     59.93 o 
   2   0  10        6.55        0.00     14.80 o 
   3   0  10       76.26       66.31     16.96 o 
   4   0  10     3721.47     3893.51    324.11 o 
   5   0  10      934.54      827.32    353.55 o 
   6   0  10      817.91      778.30    107.82 o 
   7   0  10      723.78      761.50     76.61 o 
  -8   1  10     1215.11     1163.14    160.89 o 
  -7   1  10     3705.39     3484.26    343.04 o 
  -6   1  10     8948.95     8707.57    565.53 o 
  -5   1  10     5378.62     5419.57    343.06 o 
  -4   1  10     7944.59     8091.19    502.75 o 
  -3   1  10     3215.08     3309.14    185.46 o 
  -2   1  10     2282.02     2236.00    150.79 o 
  -1   1  10     1840.45     2264.60    138.53 o 
   0   1  10     1085.39     1069.84     85.50 o 
   1   1  10       29.37        0.00     14.84 o 
   2   1  10      463.54      411.57     62.20 o 
   3   1  10      710.09      673.19     69.30 o 
   4   1  10     2023.20     1686.75    139.45 o 
   5   1  10     2626.99     2556.27    235.73 o 
   6   1  10     1112.41     1213.33    161.38 o 
   7   1  10      903.29      845.91    126.35 o 
   8   1  10     1570.76     1372.11    169.52 o 
  -8   2  10     1062.76      748.51    139.87 o 
  -7   2  10     1208.88     1291.79    146.53 o 
  -6   2  10     3389.08     3535.70    272.70 o 
  -5   2  10     4728.44     4620.33    364.36 o 
  -4   2  10     6425.52     6829.25    463.31 o 
  -3   2  10     5306.99     5763.01    332.27 o 
  -2   2  10     1964.65     2087.73    139.22 o 
  -1   2  10      558.47      503.26     53.32 o 
   0   2  10       15.42       63.77     24.02 o 
   1   2  10       31.76       26.90     18.60 o 
   2   2  10      105.53      104.29     23.47 o 
   3   2  10      145.37       65.77     22.73 o 
   4   2  10      943.62     1047.16    108.27 o 
   5   2  10     6410.89     5379.30    579.04 o 
   6   2  10     5203.03     5437.44    468.41 o 
   7   2  10     2570.95     1998.19    213.54 o 
   8   2  10     1510.59     3062.96   1850.02 o 
  -8   3  10      498.97      288.11     80.97 o 
  -7   3  10      759.26      692.85    139.50 o 
  -6   3  10     1213.33     1342.33    142.06 o 
  -5   3  10     1570.39     1575.11    137.95 o 
  -4   3  10     1837.84     1965.21    180.18 o 
  -3   3  10     2843.06     2873.54    168.10 o 
  -2   3  10       87.84      133.83     38.76 o 
  -1   3  10     1524.88     1773.97    127.36 o 
   0   3  10      843.21      633.49     69.38 o 
   1   3  10       86.45       15.43     16.79 o 
   2   3  10      119.04      162.61     28.60 o 
   3   3  10      732.39      686.93     50.60 o 
   4   3  10      750.72      572.53     57.70 o 
   5   3  10    13502.15    12362.84    757.20 o 
   6   3  10     7088.58     6434.18    725.32 o 
   7   3  10     4728.53     4834.53    276.03 o 
   8   3  10     2767.51     1361.79   1182.00 o 
   9   3  10     1532.48     1072.18    242.59 o 
  -8   4  10      579.84      419.43     88.48 o 
  -7   4  10      270.24      256.73     61.83 o 
  -6   4  10      726.23     1066.90    118.90 o 
  -5   4  10     5114.50     5317.27    382.55 o 
  -4   4  10     3236.99     4015.68    345.75 o 
  -3   4  10     6388.08     7060.85    432.83 o 
  -2   4  10     2160.51     2301.44    144.13 o 
  -1   4  10      662.34      658.39     65.36 o 
   0   4  10       74.59       90.93     24.74 o 
   1   4  10        0.94       48.08     20.76 o 
   2   4  10     1703.94     1386.96    100.20 o 
   3   4  10     4425.55     4580.87    206.47 o 
   4   4  10      699.02      793.19     59.63 o 
   5   4  10    10798.12    10475.18    739.81 o 
   6   4  10     7529.12     7063.75    593.23 o 
   7   4  10     5388.13     5070.69    677.11 o 
   8   4  10     2102.04     1678.96    236.60 o 
   9   4  10     1825.25     1483.54    215.90 o 
  -7   5  10     1610.66     1766.15    153.42 o 
  -6   5  10     1654.01     1788.00    135.97 o 
  -5   5  10     5973.48     6521.53    406.97 o 
  -4   5  10     6564.84     6668.58    404.65 o 
  -3   5  10     8022.44     8532.35    528.02 o 
  -2   5  10     2402.86     2601.90    188.47 o 
  -1   5  10     2210.44     2608.95    165.37 o 
   0   5  10     1587.07     1471.52    122.62 o 
   1   5  10        5.86       27.81     21.01 o 
   2   5  10     1204.49     1308.93     79.69 o 
   3   5  10     1339.26     1283.65     75.34 o 
   4   5  10       58.83       54.45     18.44 o 
   5   5  10     1768.84     1969.71    120.06 o 
   6   5  10     5511.51     5202.23    391.67 o 
   7   5  10     3691.77     3751.26    539.63 o 
   8   5  10     1572.93     1443.09    195.06 o 
   9   5  10     1871.13     4149.07   2146.03 o 
  -7   6  10     2676.76     2867.28    228.54 o 
  -6   6  10     2841.09     3359.79    232.94 o 
  -5   6  10     1865.41     2072.54    150.11 o 
  -4   6  10     4622.06     4796.68    325.32 o 
  -3   6  10    10260.51    10821.63    555.82 o 
  -2   6  10     8566.28     8456.51    486.99 o 
  -1   6  10     1541.55     1482.44    107.08 o 
   0   6  10      476.60      521.50     65.63 o 
   1   6  10      141.82      106.95     51.72 o 
   2   6  10      330.13       96.09     30.41 o 
   3   6  10      741.91      944.92     67.65 o 
   4   6  10      525.14     1058.46     89.15 o 
   5   6  10      120.22       59.14     30.71 o 
   6   6  10     4443.47     4238.94    368.30 o 
   7   6  10     2977.43     2201.62    139.69 o 
   8   6  10     1629.86     1613.26    220.42 o 
   9   6  10      606.70     1262.75    445.08 o 
  10   6  10      646.94      792.22    216.96 o 
  -6   7  10     2356.89     2595.96    205.38 o 
  -5   7  10     1594.28     1656.63    106.09 o 
  -4   7  10     5047.24     5223.59    323.16 o 
  -3   7  10     2864.52     2835.35    194.48 o 
  -2   7  10     5490.80     5715.42    313.95 o 
  -1   7  10     1361.25     1807.16    140.36 o 
   0   7  10      122.74      132.28     32.51 o 
   1   7  10        7.11       41.30     21.26 o 
   2   7  10      440.21      660.52     61.92 o 
   3   7  10      374.81      316.39     56.85 o 
   4   7  10      652.94      502.77     73.25 o 
   5   7  10      251.17      144.53     26.04 o 
   6   7  10     5611.61     5573.55    348.61 o 
   7   7  10     5379.99     5794.26    388.24 o 
   8   7  10     5612.11     5786.05    754.02 o 
   9   7  10     3448.51     1715.39    363.83 o 
  10   7  10     1780.71     2310.03    398.04 o 
  -6   8  10     1483.45     1514.76    153.17 o 
  -5   8  10      309.28      294.93     67.99 o 
  -4   8  10      976.25     1151.09    108.85 o 
  -3   8  10     1023.47     1335.62    120.65 o 
  -2   8  10     3158.24     3485.72    244.90 o 
  -1   8  10      701.53      465.93     63.65 o 
   0   8  10     1004.21     1065.88     85.62 o 
   1   8  10       13.35        0.00     25.01 o 
   2   8  10      369.02      314.77     48.82 o 
   3   8  10     1841.73     2064.81    124.29 o 
   4   8  10     5536.98     6801.42    313.42 o 
   5   8  10      710.76      829.81     61.67 o 
   6   8  10     6203.00     6205.71    392.38 o 
   7   8  10     9496.22     8898.80    521.09 o 
   8   8  10     8789.53    10392.54    989.21 o 
   9   8  10     2823.93     2022.62    479.89 o 
  10   8  10     1001.77      891.29    227.13 o 
  -5   9  10     1039.27     1007.00    134.85 o 
  -4   9  10      750.82      761.94    136.30 o 
  -3   9  10     1744.11     1989.33    164.58 o 
  -2   9  10     2870.69     2869.18    220.39 o 
  -1   9  10      569.76      592.02     77.33 o 
   0   9  10      146.15      118.50     33.87 o 
   1   9  10       15.76       37.28     27.63 o 
   2   9  10      748.06      746.50     83.91 o 
   3   9  10     5124.35     5200.55    299.78 o 
   4   9  10     5142.02     5172.05    282.76 o 
   5   9  10     5142.96     4944.85    257.63 o 
   6   9  10     4082.05     4436.49    245.03 o 
   7   9  10     5913.38     6475.01    371.82 o 
   8   9  10     5923.15     6870.19    417.16 o 
   9   9  10     3089.36     2995.05    542.60 o 
  10   9  10     1846.68     1653.11    195.80 o 
  -4  10  10      853.52      928.44    202.42 o 
  -3  10  10     1842.54     1849.92    179.73 o 
  -2  10  10     1941.45     2022.71    178.15 o 
  -1  10  10     2276.07     2084.42    175.60 o 
   0  10  10      320.31      271.35     48.73 o 
   1  10  10        3.53       46.32     28.51 o 
   2  10  10       19.63       23.38     27.70 o 
   3  10  10      899.96      684.55     65.60 o 
   4  10  10     5842.32     6465.63    308.90 o 
   5  10  10     7832.34     7933.70    364.66 o 
   6  10  10      762.19      847.03     81.50 o 
   7  10  10     4267.83     3929.86    269.23 o 
   8  10  10     2362.19     2487.08    177.64 o 
   9  10  10     2210.50     2125.79    316.99 o 
  10  10  10     1571.72     1453.97    168.23 o 
  -4  11  10     1451.27     1281.72    241.34 o 
  -3  11  10     3125.15     3264.44    289.92 o 
  -2  11  10     1602.24     1563.19    157.03 o 
  -1  11  10     1063.26      998.70    115.02 o 
   0  11  10       59.38       50.30     30.26 o 
   1  11  10       90.67       16.55     28.34 o 
   2  11  10      177.44      317.37     47.71 o 
   3  11  10      750.65      933.07    135.78 o 
   4  11  10      759.23      918.34    104.81 o 
   5  11  10     3612.77     3577.12    238.06 o 
   6  11  10      732.25      562.88     94.12 o 
   7  11  10     1128.07     1508.46    137.58 o 
   8  11  10      559.02      382.63    158.49 o 
   9  11  10     2699.99     2376.28    399.68 o 
  10  11  10     1436.55     1652.44    177.19 o 
  -3  12  10      656.00      528.36    102.07 o 
  -2  12  10      931.69      931.93    137.85 o 
  -1  12  10     2808.88     2577.00    218.63 o 
   0  12  10      239.55      163.50     41.39 o 
   1  12  10      101.41      129.98     42.04 o 
   2  12  10       57.92        5.39     26.34 o 
   3  12  10      353.53      236.31     53.93 o 
   4  12  10     1508.96     1615.83    136.65 o 
   5  12  10     2185.38     2078.59    125.16 o 
   6  12  10     1694.56     1694.17    131.08 o 
   7  12  10     2520.01     2716.87    177.07 o 
   8  12  10     2554.16     1702.21    386.23 o 
   9  12  10     2573.23     2829.48    243.16 o 
  -1  13  10      542.19      373.50     74.28 o 
   0  13  10      107.27      105.07     50.22 o 
   1  13  10       72.43       27.77     23.86 o 
   2  13  10       60.79       61.37     37.62 o 
   3  13  10       19.95        1.39     21.00 o 
   4  13  10      185.67       93.35     40.65 o 
   5  13  10     2203.71     2236.59    189.51 o 
   6  13  10     4924.78     5018.75    317.97 o 
   7  13  10     2754.72     2819.27    212.76 o 
   8  13  10     3841.10     2390.51    568.18 o 
   9  13  10     2740.25     2802.10    280.75 o 
   0  14  10      175.43      118.52     49.82 o 
   1  14  10      104.40      101.01     37.95 o 
   2  14  10       10.50       21.30     32.04 o 
   3  14  10       79.46       38.43     33.97 o 
   4  14  10     1613.48     1618.89    156.10 o 
   5  14  10     2554.30     2366.76    179.45 o 
   6  14  10     7065.31     7143.61    455.08 o 
   7  14  10     4216.00     4503.61    322.56 o 
   8  14  10     3308.49     2835.29    458.48 o 
   2  15  10      381.37      315.38     86.46 o 
   3  15  10      749.79      591.17    138.78 o 
   4  15  10     1231.69     1196.82     92.37 o 
   5  15  10     1676.91     1542.05    161.57 o 
   6  15  10     4591.74     4619.43    305.07 o 
  -4  -5  11     1366.67     1317.20    132.96 o 
  -3  -5  11     1327.64     1439.36    281.12 o 
  -2  -5  11     1065.25     1055.42    119.37 o 
  -1  -5  11      738.89      878.66    124.55 o 
  -6  -4  11       39.26       50.76     42.36 o 
  -5  -4  11      273.90      167.59     48.27 o 
  -4  -4  11      571.88      416.17     64.73 o 
  -3  -4  11     1949.90     1910.38    174.35 o 
  -2  -4  11      714.01      596.54     91.73 o 
  -1  -4  11      430.01      271.92     50.25 o 
   0  -4  11     1598.24     1584.74    121.00 o 
   1  -4  11     2234.70     1983.72    176.03 o 
   2  -4  11      756.94      317.39    174.14 o 
  -6  -3  11       93.79       59.18     38.77 o 
  -5  -3  11        2.47        0.00     31.56 o 
  -4  -3  11      131.19      113.81     37.67 o 
  -3  -3  11     1641.94     1550.25    139.64 o 
  -2  -3  11      793.59      690.68    116.59 o 
  -1  -3  11     1398.21     1333.41     97.99 o 
   0  -3  11     1052.14      960.89     90.03 o 
   1  -3  11     2454.86     2101.19    113.91 o 
   2  -3  11     1129.59      874.16    183.29 o 
   3  -3  11     1456.28     1287.74    269.91 o 
  -7  -2  11      601.58      477.66    111.95 o 
  -6  -2  11       10.39       19.34     31.67 o 
  -5  -2  11       18.49       23.63     28.33 o 
  -4  -2  11       38.79        0.00     21.67 o 
  -3  -2  11     1438.90     1455.89    136.58 o 
  -2  -2  11     1740.29     1766.98    134.27 o 
  -1  -2  11     1626.41     1568.29    104.44 o 
   0  -2  11     1307.99     1402.69    145.77 o 
   1  -2  11     4760.06     5255.26    324.18 o 
   2  -2  11     3389.99     2921.31    337.46 o 
   3  -2  11     1847.23     1408.09    223.21 o 
   4  -2  11     1123.69      280.99    346.49 o 
  -7  -1  11      315.45      221.47     68.15 o 
  -6  -1  11        6.77        0.00     25.72 o 
  -5  -1  11       18.35        0.00     22.47 o 
  -4  -1  11       51.55       68.85     33.18 o 
  -3  -1  11     1984.05     1889.21    140.87 o 
  -2  -1  11     5103.65     5389.71    318.93 o 
  -1  -1  11     4278.16     4642.13    291.22 o 
   0  -1  11     3276.71     3352.51    234.04 o 
   1  -1  11     5935.13     5672.97    318.83 o 
   2  -1  11     4676.38     4756.04    252.57 o 
   3  -1  11     2407.37     2215.30    261.38 o 
   4  -1  11     2824.97     2461.85    319.12 o 
   5  -1  11      604.24      605.00    205.66 o 
  -7   0  11      732.39      508.53    113.26 o 
  -6   0  11        2.48        0.00     29.62 o 
  -5   0  11      154.47      100.95     44.44 o 
  -4   0  11      337.67      192.46     49.90 o 
  -3   0  11     1022.37      829.03    123.86 o 
  -2   0  11     7047.47     7649.26    398.28 o 
  -1   0  11     7819.69     8079.57    442.61 o 
   0   0  11     4238.31     4136.11    218.41 o 
   1   0  11     3018.82     3417.31    258.63 o 
   2   0  11     5393.61     5206.41    328.41 o 
   3   0  11     3068.27     2567.93    204.70 o 
   4   0  11     1972.15     1756.52    172.31 o 
   5   0  11      894.88      640.55    139.16 o 
   6   0  11      156.37       85.00     53.49 o 
  -7   1  11      321.23      259.66     71.24 o 
  -6   1  11        4.84        0.00     49.49 o 
  -5   1  11      441.33      471.03     93.81 o 
  -4   1  11      895.20     1120.69     84.23 o 
  -3   1  11     1724.16     1770.12    152.17 o 
  -2   1  11     8242.40     8349.09    452.83 o 
  -1   1  11     7998.50     8412.62    447.55 o 
   0   1  11     6805.67     7438.69    366.43 o 
   1   1  11     1832.51     1670.20    129.24 o 
   2   1  11      980.33      864.97     81.90 o 
   3   1  11      868.02      737.77    105.33 o 
   4   1  11     1334.05     1163.88    127.47 o 
   5   1  11      957.93      825.36     88.03 o 
   6   1  11       75.01       38.55     51.73 o 
   7   1  11      194.14       38.62     51.05 o 
  -7   2  11      156.21       97.56     52.52 o 
  -6   2  11       14.53       25.44     38.08 o 
  -5   2  11      378.53      247.91     69.96 o 
  -4   2  11      725.33      524.27    104.08 o 
  -3   2  11      243.09      114.39     35.31 o 
  -2   2  11      513.82      526.43     75.39 o 
  -1   2  11     4104.92     4533.56    259.63 o 
   0   2  11     5524.40     5496.11    267.59 o 
   1   2  11     2422.57     2640.39    146.82 o 
   2   2  11     5471.16     5170.95    262.02 o 
   3   2  11     2482.53     2280.19    175.76 o 
   4   2  11      512.97      638.23    102.09 o 
   5   2  11     1247.38     1133.32    176.30 o 
   6   2  11      211.48      255.86     72.23 o 
   7   2  11       17.80       12.05     37.30 o 
   8   2  11       82.47       95.08     91.35 o 
  -7   3  11      305.29      182.79     68.94 o 
  -6   3  11       44.07       21.24     25.33 o 
  -5   3  11      237.56       89.85     42.49 o 
  -4   3  11       72.62       11.55     30.58 o 
  -3   3  11       42.93       35.83     26.91 o 
  -2   3  11      204.72      156.75     32.73 o 
  -1   3  11     1976.08     2141.52    194.41 o 
   0   3  11     4655.06     5641.81    276.99 o 
   1   3  11     7284.96     7297.77    354.99 o 
   2   3  11     2689.59     3112.91    164.38 o 
   3   3  11      928.17      850.88    123.82 o 
   4   3  11      721.32      536.52     55.85 o 
   5   3  11      754.97      780.80     69.17 o 
   6   3  11      246.44      151.17     36.47 o 
   7   3  11      140.21      123.37     36.92 o 
   8   3  11       15.13        0.00     38.38 o 
  -7   4  11       82.74       48.59     45.43 o 
  -6   4  11       17.63        9.99     33.95 o 
  -5   4  11      634.77      690.40    117.49 o 
  -4   4  11     1259.05     1279.00    138.02 o 
  -3   4  11      599.38      394.92     73.86 o 
  -2   4  11      190.49      257.45     53.06 o 
  -1   4  11     3112.21     4354.51    466.16 o 
   0   4  11     7981.36     8231.58    438.51 o 
   1   4  11     6270.58     6316.35    358.51 o 
   2   4  11     3583.25     3898.04    199.87 o 
   3   4  11     5837.09     6412.31    289.26 o 
   4   4  11     2278.27     2838.95    174.53 o 
   5   4  11      874.43      997.96     95.04 o 
   6   4  11      278.16      281.10     35.02 o 
   7   4  11       77.14       41.26     35.04 o 
   8   4  11      251.37      168.85     72.32 o 
  -7   5  11      288.12      231.61     70.56 o 
  -6   5  11        1.52        0.00     27.00 o 
  -5   5  11       53.26       20.15     29.72 o 
  -4   5  11      260.08      158.38     51.56 o 
  -3   5  11     2709.45     2877.35    224.71 o 
  -2   5  11     4447.26     4214.08    258.00 o 
  -1   5  11     5773.11     6042.86    291.13 o 
   0   5  11    13429.81    15186.19    782.36 o 
   1   5  11    17697.30    18884.62    969.09 o 
   2   5  11     8062.76     9081.57    411.26 o 
   3   5  11     2331.43     2570.86    150.42 o 
   4   5  11     1471.79     1115.35     98.15 o 
   5   5  11     1268.42     1086.32    106.34 o 
   6   5  11      208.61      169.27     35.70 o 
   7   5  11       12.83       10.11     13.89 o 
   8   5  11       77.95       41.33     60.27 o 
   9   5  11       30.06       66.08     96.81 o 
  -6   6  11        9.98       16.08     23.48 o 
  -5   6  11      223.37      222.47     55.87 o 
  -4   6  11     2632.39     2462.11    194.21 o 
  -3   6  11     3547.37     3425.68    233.90 o 
  -2   6  11     3193.03     3579.39    223.27 o 
  -1   6  11     4653.06     5514.99    313.25 o 
   0   6  11     6960.05     7518.83    416.82 o 
   1   6  11     8654.37     8935.83    478.17 o 
   2   6  11     8204.61     8370.76    434.69 o 
   3   6  11     4653.94     4700.39    244.53 o 
   4   6  11     2267.08     2845.22    149.69 o 
   5   6  11      412.92      359.07     56.32 o 
   6   6  11      869.23      602.60     75.97 o 
   7   6  11       44.23       52.69     29.71 o 
   8   6  11       61.29       31.96     13.41 o 
   9   6  11       25.78       45.45     80.37 o 
  -6   7  11      126.30       51.38     29.92 o 
  -5   7  11      124.73       74.70     37.17 o 
  -4   7  11     1707.11     1622.85    145.91 o 
  -3   7  11     2092.27     2455.50    205.03 o 
  -2   7  11     2951.28     3203.33    221.25 o 
  -1   7  11     1070.63      959.14     88.15 o 
   0   7  11     1409.94     1753.36    120.19 o 
   1   7  11     7244.20     8109.26    387.70 o 
   2   7  11     8469.19     9338.13    425.51 o 
   3   7  11     2156.50     2556.28    201.73 o 
   4   7  11      912.46      811.31     65.66 o 
   5   7  11     1252.95     1154.26     83.32 o 
   6   7  11      517.06      263.26     32.13 o 
   7   7  11       49.49        6.59     17.60 o 
   8   7  11        7.37       31.87     21.12 o 
   9   7  11      295.30      135.47     65.90 o 
  -5   8  11       32.67       60.11     34.68 o 
  -4   8  11      598.76      561.36     88.93 o 
  -3   8  11     1288.26     1233.20    125.08 o 
  -2   8  11     1388.71     1438.20    111.88 o 
  -1   8  11      565.23      739.04     81.66 o 
   0   8  11      369.00      363.72     64.49 o 
   1   8  11     1335.02     1496.45    129.38 o 
   2   8  11     3496.74     3411.99    209.73 o 
   3   8  11     3764.14     3910.90    211.67 o 
   4   8  11     1932.06     2507.01    140.93 o 
   5   8  11      432.68      241.41     47.73 o 
   6   8  11      123.01       65.70     24.64 o 
   7   8  11        7.28       25.79     27.88 o 
   8   8  11      739.61      614.61     99.81 o 
   9   8  11      779.90      409.65    111.66 o 
  -5   9  11       17.07       81.47     40.36 o 
  -4   9  11       88.20       19.86     30.92 o 
  -3   9  11      744.24      647.16     84.34 o 
  -2   9  11     2225.51     2356.20    151.20 o 
  -1   9  11     3232.79     2991.70    238.36 o 
   0   9  11     1406.12     1368.15    131.84 o 
   1   9  11     2574.68     3055.73    213.13 o 
   2   9  11     6959.43     7885.34    401.35 o 
   3   9  11     5161.90     6078.52    335.23 o 
   4   9  11      712.16      655.67     60.75 o 
   5   9  11      380.96      432.31     52.63 o 
   6   9  11       82.06      103.36     28.01 o 
   7   9  11      278.19      238.86     53.51 o 
   8   9  11     1237.03     1117.10    178.54 o 
   9   9  11      767.34      776.70    114.13 o 
  -4  10  11      137.25       95.44     45.35 o 
  -3  10  11      894.98      853.97    102.09 o 
  -2  10  11     2280.56     2207.91    181.67 o 
  -1  10  11     4847.07     5236.01    367.19 o 
   0  10  11     5288.32     6272.33    413.99 o 
   1  10  11     3949.98     4313.46    229.97 o 
   2  10  11     5036.90     5066.34    306.92 o 
   3  10  11     8125.19     8364.08    476.32 o 
   4  10  11     3397.62     4108.34    260.19 o 
   5  10  11     1009.65     1062.65     90.00 o 
   6  10  11      523.19      464.00     58.19 o 
   7  10  11      162.57       84.69     24.29 o 
   8  10  11      802.58      631.74     90.92 o 
   9  10  11     1408.82     1420.28    151.43 o 
  -3  11  11      803.76      522.44    107.85 o 
  -2  11  11     1855.38     1885.29    164.56 o 
  -1  11  11     5586.49     5199.35    347.99 o 
   0  11  11     7255.33     7627.66    444.07 o 
   1  11  11     3573.12     3697.11    247.26 o 
   2  11  11     4354.55     5085.66    326.50 o 
   3  11  11     3898.32     4467.06    250.52 o 
   4  11  11     1296.30     1326.89     90.74 o 
   5  11  11     1058.90      815.30     71.23 o 
   6  11  11      934.80      792.30     59.94 o 
   7  11  11      507.02      446.38     81.68 o 
   8  11  11      130.36       78.58     43.18 o 
   9  11  11      386.97      317.37     93.34 o 
  -2  12  11     2222.82     1969.37    172.18 o 
  -1  12  11     3418.82     3530.40    245.59 o 
   0  12  11     4200.44     4798.15    343.44 o 
   1  12  11     2459.22     2586.34    209.67 o 
   2  12  11     1144.76     1099.12    111.62 o 
   3  12  11     1222.20     1125.14     93.25 o 
   4  12  11     2592.34     2959.70    211.28 o 
   5  12  11      399.16      353.24     69.00 o 
   6  12  11      350.14      447.28     69.23 o 
   7  12  11      902.14      689.55    110.60 o 
   8  12  11        4.89        2.11     41.76 o 
   9  12  11      686.48      621.30     89.33 o 
  -1  13  11     1169.56     1169.48    119.83 o 
   0  13  11     2500.57     2303.76    185.16 o 
   1  13  11     1454.53     1473.46    152.43 o 
   2  13  11      762.98      887.60     95.19 o 
   3  13  11     2379.78     2621.49    208.56 o 
   4  13  11     2512.24     2529.24    182.63 o 
   5  13  11      156.12      143.96     37.96 o 
   6  13  11      146.62      108.63     43.65 o 
   7  13  11       32.71       42.91     28.68 o 
   8  13  11       25.43        0.00     35.94 o 
   1  14  11     2970.50     2979.46    248.19 o 
   2  14  11     1294.24      942.34    146.38 o 
   3  14  11      629.04      606.07     92.32 o 
   4  14  11     1108.15     1003.73    119.22 o 
   5  14  11      398.04      241.31     65.70 o 
   6  14  11       17.27       13.37     24.87 o 
   7  14  11        8.32       23.40     26.05 o 
   3  15  11     1510.30     1464.11    163.23 o 
   4  15  11     1045.01      757.31    121.46 o 
   5  15  11      592.49      431.65     75.68 o 
  -2  -4  12      422.33      260.78     70.91 o 
  -5  -3  12     2349.60     2230.92    204.57 o 
  -4  -3  12     1323.10     1205.40    141.08 o 
  -3  -3  12     1459.93     1290.13    160.79 o 
  -2  -3  12      299.79      228.92     71.32 o 
  -1  -3  12       94.00      113.65     34.22 o 
   0  -3  12       32.85       14.80     22.96 o 
   1  -3  12        9.45        0.00     18.81 o 
  -6  -2  12     1221.38      811.09    169.69 o 
  -5  -2  12      752.12      531.06    130.48 o 
  -4  -2  12     1373.55     1270.61    137.30 o 
  -3  -2  12      476.90      381.05     82.79 o 
  -2  -2  12      136.09      109.54     39.25 o 
  -1  -2  12      200.80      104.43     34.29 o 
   0  -2  12        5.43       11.67     20.26 o 
   1  -2  12       24.88       29.91     20.48 o 
   2  -2  12      446.23      360.38     87.64 o 
   3  -2  12      796.44      240.10    117.79 o 
  -6  -1  12     1407.66     1721.50    222.13 o 
  -5  -1  12      593.34      557.53    101.01 o 
  -4  -1  12     2177.36     2259.64    176.28 o 
  -3  -1  12     1828.69     1743.60    130.16 o 
  -2  -1  12     1528.95     1401.22    134.95 o 
  -1  -1  12      177.02      132.06     31.24 o 
   0  -1  12       58.54       69.11     26.16 o 
   1  -1  12      116.31      112.28     31.25 o 
   2  -1  12     2545.15     1858.75    300.79 o 
   3  -1  12     2892.53     2219.77    266.53 o 
   4  -1  12     2534.48     2004.80    555.23 o 
  -6   0  12     2674.05     2920.80    277.86 o 
  -5   0  12     1789.29     2387.76    269.50 o 
  -4   0  12     2146.77     2147.99    184.16 o 
  -3   0  12     1710.11     1783.08    184.42 o 
  -2   0  12     1689.18     1824.05    151.03 o 
  -1   0  12      185.12      115.68     33.28 o 
   0   0  12       37.70        0.00     18.22 o 
   1   0  12       63.53       80.09     25.28 o 
   2   0  12      318.69      292.92     42.85 o 
   3   0  12     3499.71     3296.34    279.05 o 
   4   0  12     2928.30     2633.77    227.13 o 
   5   0  12      520.25      288.06    161.94 o 
  -7   1  12     3486.87     3165.92    359.86 o 
  -6   1  12     3860.89     3657.41    386.89 o 
  -5   1  12     3096.22     3184.99    232.49 o 
  -4   1  12     1760.85     1931.39    196.53 o 
  -3   1  12     1578.29     1657.74    144.05 o 
  -2   1  12     1087.31     1053.28    111.13 o 
  -1   1  12      309.17      294.70     56.80 o 
   0   1  12      159.62      173.65     38.58 o 
   1   1  12       63.65       56.17     22.73 o 
   2   1  12      693.13      464.28     98.74 o 
   3   1  12     3536.74     3279.87    235.10 o 
   4   1  12     1547.90     1516.23    164.08 o 
   5   1  12      940.88       40.43     17.17 o 
   6   1  12      295.96      394.28    160.27 o 
  -7   2  12     2974.23     2840.62    300.97 o 
  -6   2  12     4984.36     4930.91    415.95 o 
  -5   2  12     5519.62     6006.47    447.75 o 
  -4   2  12     1306.48     1234.66    135.87 o 
  -3   2  12     1850.24     1849.99    186.01 o 
  -2   2  12      904.34      938.26     94.68 o 
  -1   2  12       54.87       84.57     29.77 o 
   0   2  12        5.52       33.06     20.03 o 
   1   2  12        5.08        9.97     19.37 o 
   2   2  12       70.92       46.61     22.98 o 
   3   2  12     1279.13     1265.27    157.48 o 
   4   2  12     1868.76     1849.70    193.19 o 
   5   2  12     1989.03     1529.23    178.28 o 
   6   2  12      395.11      196.89    145.89 o 
   7   2  12     1559.66      510.81    601.62 o 
  -7   3  12     1476.96     1470.40    219.85 o 
  -6   3  12     2656.23     2389.00    248.07 o 
  -5   3  12     2785.33     3069.88    181.71 o 
  -4   3  12     1386.02     1594.56    158.51 o 
  -3   3  12     1810.47     2055.48    178.31 o 
  -2   3  12      480.88      632.71    106.15 o 
  -1   3  12      283.82      231.51     50.78 o 
   0   3  12        0.32        0.00     25.39 o 
   1   3  12      179.89       55.94     23.31 o 
   2   3  12      431.78      291.21     55.44 o 
   3   3  12      359.22      242.92     46.71 o 
   4   3  12     3453.13     3532.37    253.95 o 
   5   3  12     4806.62     4421.66    300.38 o 
   6   3  12     2785.30     2251.75    276.27 o 
   7   3  12     1887.74     1250.95    309.12 o 
  -6   4  12     2874.76     2976.48    241.47 o 
  -5   4  12     2969.94     3490.66    231.66 o 
  -4   4  12     1494.69     1514.01    167.92 o 
  -3   4  12     1011.49     1143.11    127.87 o 
  -2   4  12      654.24      728.49     66.08 o 
  -1   4  12      248.37      234.73     49.44 o 
   0   4  12      313.57      373.18     65.29 o 
   1   4  12       28.78       71.19     29.48 o 
   2   4  12      142.74      107.44     32.00 o 
   3   4  12      941.36     1034.39    137.73 o 
   4   4  12     5559.31     5484.30    359.97 o 
   5   4  12     7446.81     7189.97    639.32 o 
   6   4  12     4254.53     3278.63    244.91 o 
   7   4  12     1778.87     1263.05    220.62 o 
   8   4  12     1644.33     1182.24    195.38 o 
  -6   5  12      988.81     1082.38    115.29 o 
  -5   5  12     3595.99     3888.48    288.41 o 
  -4   5  12     5058.88     5666.51    381.86 o 
  -3   5  12      653.19      609.93    104.07 o 
  -2   5  12     1025.78     1165.41    117.33 o 
  -1   5  12      566.53      312.15     58.14 o 
   0   5  12      302.36      269.30     54.77 o 
   1   5  12      521.10      452.09     55.26 o 
   2   5  12     1472.87     1569.74    117.40 o 
   3   5  12     2034.89     1714.32    150.12 o 
   4   5  12     5519.14     5744.90    293.90 o 
   5   5  12     5644.94     5603.59    418.53 o 
   6   5  12     7068.97     5652.36    313.48 o 
   7   5  12     2554.33     1742.64    217.35 o 
   8   5  12      996.78      684.90    160.03 o 
  -6   6  12     1885.35     2221.71    217.57 o 
  -5   6  12     3573.77     4293.44    344.20 o 
  -4   6  12     3347.24     3683.02    263.97 o 
  -3   6  12     1356.49     1226.29    125.10 o 
  -2   6  12      829.11      810.26     79.83 o 
  -1   6  12      139.99      162.58     36.99 o 
   0   6  12       45.37       86.76     36.77 o 
   1   6  12     1100.01     1140.72    130.99 o 
   2   6  12     2038.07     2297.07    134.74 o 
   3   6  12     1456.86     1733.51    148.22 o 
   4   6  12     3431.24     3670.33    176.85 o 
   5   6  12     3497.70     3385.65    276.57 o 
   6   6  12     3781.52     3473.50    306.98 o 
   7   6  12     1539.99     1293.80    134.59 o 
   8   6  12     1224.55     1280.93    245.21 o 
  -5   7  12     3064.15     3208.31    252.95 o 
  -4   7  12     4291.29     4683.23    354.93 o 
  -3   7  12     2228.93     2462.00    190.33 o 
  -2   7  12     1131.00     1253.46    135.40 o 
  -1   7  12      340.84      253.12     48.73 o 
   0   7  12       10.22       22.73     25.95 o 
   1   7  12      810.94      882.25     70.83 o 
   2   7  12       81.90      155.46     38.73 o 
   3   7  12      339.93      229.78     48.19 o 
   4   7  12      725.02      825.77     90.99 o 
   5   7  12     2132.23     2198.61    127.41 o 
   6   7  12     3707.74     3337.88    183.46 o 
   7   7  12     2928.14     2787.97    292.65 o 
   8   7  12     1273.71     1149.14    236.02 o 
   9   7  12      692.16      440.68    363.66 o 
  -5   8  12     1651.58     2037.75    192.57 o 
  -4   8  12     3268.78     3514.41    291.70 o 
  -3   8  12     2674.84     2581.57    224.16 o 
  -2   8  12      487.79      396.50     87.16 o 
  -1   8  12      471.76      569.68     64.02 o 
   0   8  12      354.90      312.49     59.00 o 
   1   8  12      464.81      346.11     66.23 o 
   2   8  12      412.46      335.30     63.53 o 
   3   8  12      192.60      234.76     54.43 o 
   4   8  12      192.75      144.60     37.24 o 
   5   8  12     1189.41     1024.42     84.34 o 
   6   8  12     1626.45     1100.93     82.36 o 
   7   8  12     3607.52     3526.86    279.67 o 
   8   8  12     2064.71     1944.58    279.45 o 
   9   8  12     1175.50     1118.38    418.28 o 
  -4   9  12      844.01      697.84    149.60 o 
  -3   9  12     1718.69     1882.66    184.45 o 
  -2   9  12      713.75      682.56     89.37 o 
  -1   9  12      193.89      107.29     38.44 o 
   0   9  12      107.75       77.48     35.10 o 
   1   9  12       68.97        0.00     21.23 o 
   2   9  12     1224.98     1428.32    105.43 o 
   3   9  12     1936.45     1838.68    139.25 o 
   4   9  12     1248.81     1225.42    111.99 o 
   5   9  12     2254.26     2115.86    165.47 o 
   6   9  12     4329.64     4628.60    338.06 o 
   7   9  12     7020.08     7350.51    618.81 o 
   8   9  12     3581.14     3228.80    467.95 o 
   9   9  12      899.97      974.69    159.83 o 
  -4  10  12      754.23      716.48    134.52 o 
  -3  10  12     1134.29     1109.07    141.93 o 
  -2  10  12      660.27      437.83    111.03 o 
  -1  10  12      541.47      504.31     77.98 o 
   0  10  12      108.23      137.90     43.76 o 
   1  10  12       54.77        4.81     31.83 o 
   2  10  12     2418.78     2650.87    211.01 o 
   3  10  12     5070.29     6349.17    375.00 o 
   4  10  12     6175.37     6662.09    378.17 o 
   5  10  12     6005.04     6194.88    325.66 o 
   6  10  12     4152.74     3635.33    209.20 o 
   7  10  12     4059.17     4248.71    349.32 o 
   8  10  12     3888.83     4367.08    319.99 o 
   9  10  12     1399.72     1446.86    241.63 o 
  -3  11  12     1251.68     1315.89    177.17 o 
  -2  11  12      494.43      497.05    123.13 o 
  -1  11  12       15.95        8.27     28.12 o 
   0  11  12       15.57        1.56     21.17 o 
   1  11  12        7.52       25.39     32.00 o 
   2  11  12     1615.29     1730.81    137.88 o 
   3  11  12     1669.08     1504.81    149.55 o 
   4  11  12     3638.46     3392.69    227.80 o 
   5  11  12     3900.20     4089.46    241.16 o 
   6  11  12     2387.48     2503.40    170.90 o 
   7  11  12     2450.84     2457.22    268.62 o 
   8  11  12     3277.83     3499.63    283.35 o 
   9  11  12     2157.77     2327.78    267.36 o 
  -2  12  12      751.13      661.01    176.67 o 
  -1  12  12       97.68       45.35     38.00 o 
   0  12  12       12.13        0.00     26.05 o 
   1  12  12       14.06       57.25     35.07 o 
   2  12  12      215.37      133.23     51.73 o 
   3  12  12     2404.68     2863.44    243.77 o 
   4  12  12     4441.39     4966.23    317.71 o 
   5  12  12     2155.00     2297.79    117.80 o 
   6  12  12     1303.49     1074.85    103.40 o 
   7  12  12      458.58      421.72     73.39 o 
   8  12  12      716.06      783.52    135.23 o 
   0  13  12        4.28       12.04     33.87 o 
   1  13  12       19.57        0.26     26.03 o 
   2  13  12       27.43       17.69     25.96 o 
   3  13  12      431.69      279.85     54.05 o 
   4  13  12      964.46      841.98    103.17 o 
   5  13  12     1421.79     1510.95    134.57 o 
   6  13  12     1036.06     1076.53    118.16 o 
   7  13  12      825.56      445.59    113.52 o 
   8  13  12     1861.71     1827.31    185.04 o 
   1  14  12        6.33        0.00     34.84 o 
   2  14  12       41.51       51.68     35.36 o 
   3  14  12      447.07      517.75     93.80 o 
   4  14  12     1020.53     1013.92    132.36 o 
   5  14  12     3483.40     3604.38    223.79 o 
   6  14  12     3482.96     3461.90    304.72 o 
  -3  -2  13      898.06      814.23    178.13 o 
  -2  -2  13      669.74      608.92     85.49 o 
  -1  -2  13     1066.64     1115.56    185.77 o 
   0  -2  13      872.24      874.00    133.32 o 
   1  -2  13      640.27      789.24    189.42 o 
  -5  -1  13      147.67       85.81     48.57 o 
  -4  -1  13      951.87      645.10    141.47 o 
  -3  -1  13     2033.04     2120.33    189.89 o 
  -2  -1  13     1977.71     2003.98    189.44 o 
  -1  -1  13     1686.02     1570.10    162.93 o 
   0  -1  13     1483.18     1579.20    166.08 o 
   1  -1  13     3137.42     3128.19    390.58 o 
   2  -1  13     1786.20     1410.58    354.30 o 
  -5   0  13       37.09       22.73     34.65 o 
  -4   0  13      698.93      872.27    105.22 o 
  -3   0  13     2519.16     2551.17    216.55 o 
  -2   0  13     2946.72     3212.03    231.96 o 
  -1   0  13     4461.37     4713.15    302.83 o 
   0   0  13     2797.10     2838.22    217.92 o 
   1   0  13     3701.72     3404.93    338.00 o 
   2   0  13     3662.14     3122.27    602.15 o 
   3   0  13     2041.63     2167.33    220.66 o 
   4   0  13      573.27      538.52    143.51 o 
  -5   1  13      190.40      140.36     58.32 o 
  -4   1  13      829.65      598.28    130.45 o 
  -3   1  13     3165.36     3258.77    263.43 o 
  -2   1  13     5193.67     5689.48    408.59 o 
  -1   1  13     4340.27     4425.39    313.50 o 
   0   1  13     1792.89     1678.01    146.12 o 
   1   1  13     1620.59     1650.06    145.52 o 
   2   1  13     1500.15     1794.44    178.74 o 
   3   1  13     1475.54     1378.31    143.43 o 
   4   1  13      544.41      390.66     68.00 o 
   5   1  13      378.21      258.93    126.07 o 
  -6   2  13       73.52       10.44     42.09 o 
  -5   2  13      170.44       73.14     49.69 o 
  -4   2  13      597.44      388.72     98.42 o 
  -3   2  13     2832.37     3024.36    243.91 o 
  -2   2  13     5104.55     4878.43    409.61 o 
  -1   2  13     4246.46     4816.28    307.36 o 
   0   2  13     2806.58     2942.81    215.15 o 
   1   2  13      467.63      396.67     85.15 o 
   2   2  13      967.33      793.53     86.20 o 
   3   2  13     1774.87     1900.11    168.17 o 
   4   2  13      571.12      491.37     86.79 o 
   5   2  13      253.61      218.76     87.56 o 
  -6   3  13      141.52      138.81     61.70 o 
  -5   3  13      337.76      267.21     76.18 o 
  -4   3  13      193.30      111.60     46.04 o 
  -3   3  13      980.67     1073.83    115.20 o 
  -2   3  13     2753.01     2790.73    266.50 o 
  -1   3  13     3262.77     3620.89    231.89 o 
   0   3  13     3499.14     3588.27    305.09 o 
   1   3  13      594.91      611.38    151.00 o 
   2   3  13     1979.45     2057.81    254.09 o 
   3   3  13     1192.94     1084.48    150.61 o 
   4   3  13      276.72      214.75     41.59 o 
   5   3  13      236.79      169.55     26.35 o 
   6   3  13      198.71      206.94     77.38 o 
  -6   4  13      121.72      100.89     50.72 o 
  -5   4  13      510.58      348.52    113.17 o 
  -4   4  13      402.13      313.51     80.42 o 
  -3   4  13      119.09      125.44     32.78 o 
  -2   4  13     1256.32     1170.27    145.44 o 
  -1   4  13     3469.75     4074.17    258.40 o 
   0   4  13     5363.06     7225.86    917.95 o 
   1   4  13     2999.44     3653.96    357.11 o 
   2   4  13     1540.50     1377.28     99.27 o 
   3   4  13      902.48      935.23    117.07 o 
   4   4  13     1080.21     1091.07    118.25 o 
   5   4  13        5.99        1.52     15.79 o 
   6   4  13        3.12       33.00     24.90 o 
   7   4  13        4.83      104.69     82.11 o 
  -5   5  13      335.63      236.74     77.32 o 
  -4   5  13      546.70      459.67    105.33 o 
  -3   5  13      548.43      586.18     87.63 o 
  -2   5  13     1820.84     1919.52    199.73 o 
  -1   5  13     4152.44     4410.14    373.32 o 
   0   5  13     7225.11     7508.13    530.40 o 
   1   5  13     4296.09     5097.88    304.93 o 
   2   5  13     1109.47     1409.69    116.30 o 
   3   5  13     1875.41     1756.46    171.04 o 
   4   5  13     1001.14      899.63    105.35 o 
   5   5  13       42.33       11.89     20.28 o 
   6   5  13        9.16       17.78     15.03 o 
   7   5  13       83.71        0.00     59.18 o 
  -5   6  13      471.61      328.97     90.86 o 
  -4   6  13      602.56      414.03    101.00 o 
  -3   6  13      861.83      946.94    121.21 o 
  -2   6  13     2416.69     2218.28    220.15 o 
  -1   6  13     5077.56     5002.72    406.07 o 
   0   6  13     5966.25     6659.20    442.10 o 
   1   6  13     6904.23     7311.12    415.96 o 
   2   6  13     1684.17     2180.09    197.56 o 
   3   6  13     1391.76     1536.75    220.63 o 
   4   6  13      859.08      832.44     95.14 o 
   5   6  13       34.01       27.62     22.65 o 
   6   6  13      205.49      148.51     29.65 o 
   7   6  13      113.69       39.51     43.14 o 
   8   6  13       15.41       15.16     55.81 o 
  -5   7  13      479.61      366.18     94.69 o 
  -4   7  13     2866.53     2896.69    247.01 o 
  -3   7  13     3478.77     3755.67    285.32 o 
  -2   7  13     2388.41     2568.42    203.57 o 
  -1   7  13     5491.82     6106.87    418.42 o 
   0   7  13     5265.06     5483.12    319.11 o 
   1   7  13     4415.44     5397.43    349.22 o 
   2   7  13      902.96     1636.48    138.62 o 
   3   7  13     1109.48     1050.76     92.02 o 
   4   7  13      846.48      631.86     96.19 o 
   5   7  13      339.04      157.31     42.45 o 
   6   7  13        7.25       13.53     19.78 o 
   7   7  13       11.58       10.86     21.88 o 
   8   7  13       25.80        3.16     46.80 o 
  -4   8  13     1825.13     1704.79    190.61 o 
  -3   8  13     1526.88     1616.36    170.37 o 
  -2   8  13     1066.95     1443.70    157.14 o 
  -1   8  13     1391.59     1619.14    159.43 o 
   0   8  13     2145.27     2449.46    200.97 o 
   1   8  13     5963.31     6792.66    436.21 o 
   2   8  13     3339.33     3485.71    220.85 o 
   3   8  13      965.66     1109.17     95.23 o 
   4   8  13     1156.25     1211.12    115.24 o 
   5   8  13     1452.90     1378.27    122.06 o 
   6   8  13       11.16       26.47     16.38 o 
   7   8  13      283.65      223.08     58.01 o 
   8   8  13       95.34       40.48     27.86 o 
  -4   9  13      479.05      317.43     74.54 o 
  -3   9  13     1691.64     1833.06    196.11 o 
  -2   9  13      922.72     1025.76    119.12 o 
  -1   9  13      652.46      771.48    139.02 o 
   0   9  13     1870.70     1976.26    170.99 o 
   1   9  13     2397.43     2785.29    215.64 o 
   2   9  13     2596.56     3061.51    220.69 o 
   3   9  13      655.49      653.68     75.14 o 
   4   9  13      882.67      635.80     96.84 o 
   5   9  13      198.46       95.74     29.04 o 
   6   9  13      134.19       53.52     25.74 o 
   7   9  13      345.96      158.93     52.96 o 
   8   9  13      817.85      568.37     81.80 o 
  -3  10  13     1082.28     1867.88    369.10 o 
  -2  10  13     1430.18     1726.85    203.69 o 
  -1  10  13      812.13      707.37    206.32 o 
   0  10  13     1077.59     1195.82    106.98 o 
   1  10  13     1828.59     1893.92    186.05 o 
   2  10  13     5120.61     5409.39    346.91 o 
   3  10  13     1678.57     1951.69    161.48 o 
   4  10  13      777.47      893.01     90.69 o 
   5  10  13      123.78      122.22     29.99 o 
   6  10  13       27.25        3.62     21.51 o 
   7  10  13     1380.85     1313.98    132.55 o 
   8  10  13     2562.59     2341.15    239.62 o 
  -2  11  13     3017.61     4140.52    402.01 o 
  -1  11  13     2354.37     2725.16    302.74 o 
   0  11  13     3362.79     3673.15    315.69 o 
   1  11  13     2375.82     2559.28    175.15 o 
   2  11  13     2219.91     2697.67    251.56 o 
   3  11  13     1098.10     1123.33    128.97 o 
   4  11  13      770.53      516.97    112.60 o 
   5  11  13      157.33       61.16     30.10 o 
   6  11  13        1.20       10.85     20.22 o 
   7  11  13      450.06      420.41     90.60 o 
   8  11  13     1245.04     1324.00    169.05 o 
  -1  12  13     4341.20     4878.78    425.67 o 
   0  12  13     3370.38     3668.64    316.28 o 
   1  12  13     2209.26     2056.74    188.00 o 
   2  12  13     2452.60     2386.20    221.70 o 
   3  12  13      906.89      902.56     94.80 o 
   4  12  13       30.77       23.40     32.37 o 
   5  12  13      626.98      474.26     77.98 o 
   6  12  13      605.78      353.24     65.01 o 
   7  12  13       24.06       11.42     34.26 o 
   1  13  13     1824.53     1930.50    210.31 o 
   2  13  13      792.71     1027.99    111.71 o 
   3  13  13     1113.29     1069.74    134.46 o 
   4  13  13     1020.61      824.55    119.00 o 
   5  13  13      667.38      468.50     68.44 o 
   6  13  13      151.83       59.63     30.33 o 
   3  14  13     1409.31     1273.44    154.63 o 
   4  14  13      274.36      164.93     50.22 o 
   5  14  13      148.32       64.52     45.99 o 
  -3   0  14      497.44      417.99     77.44 o 
  -2   0  14      169.48      112.09     44.95 o 
  -1   0  14      112.29       60.98     33.09 o 
   0   0  14        4.35        0.00     18.61 o 
   1   0  14      705.56      685.53    110.12 o 
  -4   1  14     1196.85     1045.02    200.55 o 
  -3   1  14     1068.22      934.89    135.11 o 
  -2   1  14      104.54      136.97     47.85 o 
  -1   1  14       52.19       25.67     26.60 o 
   0   1  14       10.36        4.50     25.39 o 
   1   1  14     1285.94     1006.88    138.21 o 
   2   1  14     1255.36     1182.25    162.07 o 
   3   1  14     1526.39     1609.74    237.92 o 
  -4   2  14      875.93      673.91    139.40 o 
  -3   2  14      479.46      327.44     94.33 o 
  -2   2  14      303.32      176.41     54.64 o 
  -1   2  14       43.84       37.35     29.09 o 
   0   2  14       42.33       31.05     25.90 o 
   1   2  14      176.45      121.04     37.61 o 
   2   2  14     2282.84     2469.96    183.50 o 
   3   2  14     3003.49     2877.23    392.40 o 
   4   2  14      576.76      705.56    143.29 o 
  -4   3  14     1235.82     1012.55    192.26 o 
  -3   3  14      743.86      537.25    140.21 o 
  -2   3  14      362.47      192.10     59.97 o 
  -1   3  14        5.85       19.35     26.57 o 
   0   3  14       22.76       28.14     29.05 o 
   1   3  14      285.74      218.58     48.62 o 
   2   3  14     1403.24     1296.39    152.61 o 
   3   3  14     1234.61     1536.35    145.13 o 
   4   3  14     1433.58     1476.73    245.69 o 
   5   3  14      438.38      470.27    122.78 o 
  -4   4  14      170.67      117.52     53.90 o 
  -3   4  14      162.40       93.91     45.07 o 
  -2   4  14       47.74       13.02     38.10 o 
  -1   4  14      116.90       43.21     31.47 o 
   0   4  14        4.01       16.55     31.32 o 
   1   4  14       98.46       54.72     27.76 o 
   2   4  14      177.35      207.00     43.25 o 
   3   4  14     2070.43     2002.63    184.34 o 
   4   4  14     4492.53     4361.84    453.52 o 
   5   4  14     2442.65     2426.56    269.43 o 
  -4   5  14      988.41      824.31    166.36 o 
  -3   5  14      402.95      305.60     83.73 o 
  -2   5  14      115.67       69.07     36.25 o 
  -1   5  14        2.15       40.50     33.11 o 
   0   5  14      333.17      214.39     64.31 o 
   1   5  14      378.49      449.38    101.69 o 
   2   5  14      797.12      795.21    126.93 o 
   3   5  14     2412.99     2469.20    232.59 o 
   4   5  14     5148.45     5143.79    367.65 o 
   5   5  14     4560.74     4895.63    451.73 o 
   6   5  14     2148.40     1061.61    452.99 o 
  -4   6  14      999.98      711.01    180.70 o 
  -3   6  14      365.37      318.65     92.63 o 
  -2   6  14       91.13       93.49     55.58 o 
  -1   6  14       41.61       69.25     30.00 o 
   0   6  14      584.93      439.54     81.50 o 
   1   6  14      310.72      195.18     49.40 o 
   2   6  14      935.54     1070.02    171.79 o 
   3   6  14     2486.83     3088.61    298.42 o 
   4   6  14     3944.97     4379.98    314.21 o 
   5   6  14     3347.80     3029.97    201.36 o 
   6   6  14     1585.84     1282.94    170.29 o 
  -4   7  14      601.54      553.67    108.99 o 
  -3   7  14      307.05      191.12     59.59 o 
  -2   7  14      338.88      255.14     71.82 o 
  -1   7  14       22.38       49.73     37.80 o 
   0   7  14      261.12      239.57     52.42 o 
   1   7  14     1389.57     1328.41    137.55 o 
   2   7  14     1942.68     1677.56    144.47 o 
   3   7  14     1790.49     2016.99    217.33 o 
   4   7  14     2580.62     3002.44    257.48 o 
   5   7  14     3935.29     4225.67    234.99 o 
   6   7  14     1629.42     1294.59    227.24 o 
   7   7  14      736.40      452.34    146.82 o 
  -3   8  14      745.28      649.64    169.03 o 
  -2   8  14      138.83      120.11     45.18 o 
  -1   8  14       48.97       33.67     34.93 o 
   0   8  14      252.84      167.96     47.20 o 
   1   8  14     1065.77      770.25    152.81 o 
   2   8  14      411.40      252.53     77.12 o 
   3   8  14      587.99      389.74     87.99 o 
   4   8  14     1398.85     1453.85    122.76 o 
   5   8  14     2572.10     2619.64    279.50 o 
   6   8  14     1820.51     1263.07    157.87 o 
   7   8  14     1353.94     1022.46    220.63 o 
  -3   9  14      532.66      640.32     99.71 o 
  -2   9  14      161.98      194.32     57.46 o 
  -1   9  14       45.98       77.02     39.30 o 
   0   9  14        9.90       33.83     29.52 o 
   1   9  14      286.13      337.54     68.44 o 
   2   9  14      983.18      765.39    154.35 o 
   3   9  14      427.55      255.47     62.53 o 
   4   9  14      387.42      204.16     50.85 o 
   5   9  14     2140.17     2187.84    192.12 o 
   6   9  14     2979.27     2833.77    196.36 o 
   7   9  14     1660.14     1497.94    150.71 o 
  -2  10  14      308.81      231.28     57.20 o 
  -1  10  14      197.84      102.55     49.82 o 
   0  10  14       70.04        8.91     34.10 o 
   1  10  14      814.24      555.48    116.69 o 
   2  10  14     1320.59     1392.33    114.45 o 
   3  10  14     1846.46     2287.55    183.78 o 
   4  10  14     1710.41     1876.62    168.13 o 
   5  10  14     1676.31     1310.02    188.47 o 
   6  10  14     3608.32     3285.69    230.97 o 
   7  10  14     2755.51     2716.41    272.19 o 
  -1  11  14       20.96       55.16     32.61 o 
   0  11  14        4.57       41.70     44.98 o 
   1  11  14      646.98      595.54    116.07 o 
   2  11  14     3579.92     3811.50    312.88 o 
   3  11  14     3254.74     2997.17    232.95 o 
   4  11  14     1496.33     1530.93    136.10 o 
   5  11  14     2634.11     2624.60    192.91 o 
   6  11  14     3821.48     3742.81    337.83 o 
   7  11  14     1976.82     1625.01    215.91 o 
   0  12  14      171.05      101.74     47.48 o 
   1  12  14      532.59      246.31     74.67 o 
   2  12  14     2395.63     2433.90    170.93 o 
   3  12  14     4314.87     4483.67    345.88 o 
   4  12  14     3260.45     3419.22    258.90 o 
   5  12  14     1495.28     1248.46    131.13 o 
   6  12  14     1297.98     1122.91    160.70 o 
   2  13  14      599.98      428.00    121.46 o 
   3  13  14     2571.02     2451.55    248.54 o 
   4  13  14     3029.90     2818.16    193.70 o 
   5  13  14     1203.41      942.81    119.46 o 
  -2   2  15     4923.34     5525.44    472.37 o 
  -1   2  15     2367.06     2548.74    233.75 o 
   0   2  15     1653.08     1927.54    160.54 o 
   1   2  15     1684.16     2107.40    193.35 o 
  -3   3  15     3105.20     2621.47    292.49 o 
  -2   3  15     3691.40     3773.29    344.89 o 
  -1   3  15     1170.33     1497.64    215.60 o 
   0   3  15      774.45      913.67    139.30 o 
   1   3  15      803.52      703.45    135.90 o 
   2   3  15      872.49      951.25    116.45 o 
   3   3  15     1215.10     1095.81    134.80 o 
  -3   4  15      806.66      774.88    180.64 o 
  -2   4  15     1983.47     1790.05    195.16 o 
  -1   4  15     1601.04     1699.77    189.90 o 
   0   4  15      365.62      347.03     80.54 o 
   1   4  15      500.09      515.72     96.41 o 
   2   4  15      787.16      744.73    140.61 o 
   3   4  15      307.65      362.83    107.66 o 
   4   4  15        4.04        6.49     16.99 o 
  -3   5  15     1000.27     1209.82    177.79 o 
  -2   5  15     1463.20     1315.91    167.76 o 
  -1   5  15     2289.99     2612.93    316.16 o 
   0   5  15      976.73     1270.48    133.34 o 
   1   5  15     1108.36      873.59    237.51 o 
   2   5  15      478.07      532.30    164.29 o 
   3   5  15      260.85      281.64     53.79 o 
   4   5  15      206.75      166.68     34.59 o 
  -3   6  15      460.53      456.19    145.59 o 
  -2   6  15     2060.14     2233.77    194.37 o 
  -1   6  15     4413.15     5211.24    379.20 o 
   0   6  15     3230.36     3736.34    432.34 o 
   1   6  15     2598.26     1888.83    331.43 o 
   2   6  15     1459.28     1351.48    158.89 o 
   3   6  15      539.93      561.40    137.54 o 
   4   6  15        4.61       28.66     23.92 o 
   5   6  15      153.70      151.67     30.27 o 
  -2   7  15     2562.72     2483.62    260.38 o 
  -1   7  15     4279.96     4421.65    329.02 o 
   0   7  15     3170.01     3710.80    313.47 o 
   1   7  15     1303.02     1250.72    155.64 o 
   2   7  15     1298.66     1225.35    342.53 o 
   3   7  15      644.07      564.01    131.28 o 
   4   7  15      296.08      236.64     62.03 o 
   5   7  15       81.99       32.72     26.32 o 
  -2   8  15     1665.18     2070.11    233.85 o 
  -1   8  15     3127.67     3663.81    341.24 o 
   0   8  15     3579.47     3720.17    331.77 o 
   1   8  15     1144.34     1241.29    144.08 o 
   2   8  15     1141.95     1052.77    251.70 o 
   3   8  15      758.07      580.09    208.33 o 
   4   8  15      287.76      270.85     68.50 o 
   5   8  15       26.02       16.54     22.08 o 
   6   8  15       40.16       28.43     28.71 o 
  -1   9  15     1166.75     1382.54    184.00 o 
   0   9  15     1638.10     1879.55    219.92 o 
   1   9  15     1015.87     1307.30    142.75 o 
   2   9  15      658.42      507.87    122.22 o 
   3   9  15      249.43      187.59     58.12 o 
   4   9  15      458.24      169.87     46.23 o 
   5   9  15      229.89      103.39     32.06 o 
   6   9  15      256.94      110.25     49.44 o 
  -1  10  15      644.16      707.86    145.85 o 
   0  10  15     2048.49     2498.91    270.54 o 
   1  10  15     1562.96     1347.12    233.62 o 
   2  10  15     1033.49      800.52    164.59 o 
   3  10  15      782.14      550.14    143.43 o 
   4  10  15       78.31       92.69     39.93 o 
   5  10  15       56.82        0.00     29.82 o 
   1  11  15     1425.99     1716.20    213.86 o 
   2  11  15      960.55      848.46    141.65 o 
   3  11  15      880.79      567.73    106.47 o 
   4  11  15      373.03      164.23     53.65 o 
   5  11  15       24.09       22.64     28.81 o 
   3  12  15      608.45      334.36     97.73 o 
   0   5  16       63.72       14.87     32.25 o 
   1   5  16      237.09      152.40     53.49 o 
   0   6  16      179.73      174.20     56.80 o 
   1   6  16      447.60      328.65     97.65 o 
   2   6  16     1296.06     1235.67    157.37 o 
   0   7  16     1081.39      812.52    381.92 o 
   1   7  16      573.68      466.32     95.87 o 
   2   7  16     1163.11     1072.90    250.71 o 
   3   7  16     3506.35     3070.70    297.38 o 
   0   8  16      786.31      489.52    217.45 o 
   1   8  16     1144.53     1090.48    253.39 o 
   2   8  16     1078.96     1112.77    129.20 o 
   3   8  16     1319.99     1051.53    247.00 o 
   1   9  16      881.64      790.57    119.76 o 
   2   9  16      450.22      298.83     93.48 o 
   3   9  16      461.84      310.73    119.01 o 
                                                 
